# Supplementary material for: The impact of socioeconomic and stimulus inequality on human brain physiology
Source: Sci Rep. 2021 Apr 2;11:7439. doi: 10.1038/s41598-021-85236-z (PMC8018967; doi:10.1038/s41598-021-85236-z)
Supplement: Supplementary file 1 — Supplementary Information 1. [file 41598_2021_85236_MOESM1_ESM.xlsx]

## Sheet: Title Page
	The Impact of Socioeconomic and Stimulus Inequality on Human Brain Physiology
	Authors
	Dhanya Parameshwaran
	S. Sathishkumar
	Tara C. Thiagarajan*
	Corresponding author

## Sheet: T1 Input Factors Normality
Context Factor	Skewness	Kurtosis	KS Test D. Stat	KS test.p-value	S-W test	SW test p-value
Population	2.11141	4.21632	0.4374	0	0.54913	0
Household Income	3.55028	12.5418	0.39061	0	0.44169	0
Electricity Consumption	5.98543	44.565	0.29985	0	0.4297	0
Phone Usage	4.00622	17.7695	0.45314	0	0.36552	0
Fuel Expenditure	1.75705	3.94986	0.20862	0	0.80092	0
Education (Years)	0.70778	-0.32712	0.17746	0	0.91294	0
Farthest Traveled (Year)	-0.31619	-0.09088	0.21521	0	0.89328	0
Farthest Traveled (Lifetime)	-0.65247	0.3216	0.34913	0	0.79899	0
Age	1.06271	2.50012	0.08575	0.00716	0.9292	0
Vegetables (V)	0.6413	-0.48996	0.19218	0	0.8847	0
Fruits (V)	0.26819	2.32364	0.15277	0	0.93888	0
Protein (V)	0.01744	-0.27737	0.08039	0.03783	0.98443	0.00208
Protein (F)	-0.07852	-0.27448	0.08059	0.03707	0.97993	0.00027
Fruits (F)	-0.45546	2.40127	0.11437	0.00065	0.93428	0
Grains (F)	-0.79786	0.11104	0.27582	0	0.76098	0
Grains (V)	-0.81029	0.18031	0.27256	0	0.75721	0
Vegetables (F)	-1.14364	3.69503	0.10948	0.00124	0.929	0

## Sheet: T2 EEG Metrics Normality
EEG Metric	Skewness	Kurtosis	KS Test D. Stat	KS test.p-value	S-W test	SW test p-value
Peak Alpha	3.21504	18.9128	0.15544	0	0.7675	0
CV_Alpha	2.99093	9.76971	0.24946	0	0.61893	0
Alpha	2.92312	10.5707	0.20899	0	0.69283	0
Ealpha	2.45067	6.50291	0.23997	0	0.67917	0
CV_Complexity	1.5473	3.60791	0.0982	0.00098	0.88736	0
Complexity	-0.83601	0.36717	0.08694	0.00621	0.94575	0
Theta/Beta	-2.11626	4.46418	0.21377	0	0.72648	0

## Sheet: T3 Correlation of EEG Metrics
Metric 1	Metric 2	r	p	Sig (<0.002)*
Alpha	CV_Alpha	0.848	3.263e-110	*
Ea	Alpha	0.851	3.74e-105	*
Ea	CV_Alpha	0.832	2.058e-96	*
Theta/Beta	Ea	-0.895	1.124e-131	*
Theta/Beta	Alpha	-0.825	1.363e-99	*
Theta/Beta	CV_Alpha	-0.79	1.264e-85	*
Complexity	Ea	0.518	4.299e-26	*
Complexity	Theta/Beta	-0.575	4.58e-35	*
Complexity	Alpha	0.473	1.08e-22	*
Complexity	CV_Alpha	0.421	7.56e-18	*
Complexity	CV_Complexity	-0.759	6.223e-73	*
Alpha	CV_Complexity	-0.366	5.88e-14	*
CV_Alpha	CV_Complexity	-0.273	3.586e-08	*
Theta/Beta	CV_Complexity	0.39	9.129e-16	*
Ea	CV_Complexity	-0.378	4.414e-14	*
Pa	Alpha	-0.084	0.09391	NS
Pa	CV_Alpha	-0.016	0.7469	NS
Pa	CV_Complexity	0.032	0.5222	NS
Pa	Ea	-0.092	0.07791	NS
Pa	Theta/Beta	0.014	0.778	NS
Pa	Complexity	0.023	0.66	NS
* significance level after Bonferroni correction for multiple comparisons

## Sheet: T4 Correlation of Factors
Metric 1	Metric 2	Corr (r)	p-value	Sig (<0.00037)*
Demographic vs Stimulus						* significance level after Bonferroni correction for multiple comparisons
Age	Farthest Travel (Lifetime)	0.046	0.3689	NS
Age	Fuel Consumption	0.022	0.7683	NS
Age	Phone Usage	-0.042	0.4833	NS
Age	Household Income	-0.065	0.2094	NS
Age	Electricity Usage	-0.082	0.1195	NS
Age	Farthest Travel (Past year)	-0.169	0.002095	NS
Age	Population	-0.216	2.089e-05	*
Age	Education Level	-0.412	5.128e-16	*
Population	Household Income	0.598	1.104e-37	*
Population	Phone Usage	0.699	1.852e-42	*
Population	Fuel Consumption	0.53	9.978e-15	*
Population	Education Level	0.614	3.088e-38	*
Population	Electricity Usage	0.563	5.974e-32	*
Population	Farthest Travel (Past year)	0.383	5.544e-13	*
Population	Farthest Travel (Lifetime)	0.274	5.21e-08	*
Household Income	Phone Usage	0.756	3.004e-52	*
Household Income	Fuel Consumption	0.659	1.107e-23	*
Household Income	Education Level	0.64	8.393e-42	*
Household Income	Electricity Usage	0.563	1.281e-31	*
Household Income	Farthest Travel (Past year)	0.477	1.018e-19	*
Household Income	Farthest Travel (Lifetime)	0.468	1.109e-21	*
Stimulus Factors (S)
Phone Usage	Fuel Consumption	0.832	1.411e-36	*
Phone Usage	Education Level	0.621	7.798e-30	*
Farthest Travel (Past year)	Farthest Travel (Lifetime)	0.579	7.428e-31	*
Phone Usage	Electricity Usage	0.575	1.775e-25	*
Fuel Consumption	Education Level	0.57	2.584e-16	*
Phone Usage	Farthest Travel (Lifetime)	0.485	5.323e-18	*
Education Level	Farthest Travel (Lifetime)	0.449	6.341e-19	*
Education Level	Farthest Travel (Past year)	0.441	7.865e-16	*
Fuel Consumption	Electricity Usage	0.428	2.423e-09	*
Education Level	Electricity Usage	0.421	3.142e-16	*
Fuel Consumption	Farthest Travel (Past year)	0.419	4.565e-08	*
Fuel Consumption	Farthest Travel (Lifetime)	0.371	2.515e-07	*
Phone Usage	Farthest Travel (Past year)	0.37	2.163e-10	*
Electricity Usage	Farthest Travel (Past year)	0.299	6.883e-08	*
Electricity Usage	Farthest Travel (Lifetime)	0.241	3.203e-06	*
Diet Factors (D)
Protein (V)	Protein (F)	0.971	6.014e-191	*
Grains (F)	Grains (V)	0.964	3.929e-178	*
Fruit (F)	Fruit (V)	0.91	6.319e-119	*
Protein (V)	Vegetable (V)	0.632	1.3e-35	*
Vegetable (V)	Fruit (V)	0.631	1.512e-35	*
Vegetable (F)	Vegetable (V)	0.597	4.028e-31	*
Grains (V)	Vegetable (V)	0.582	3.036e-29	*
Protein (F)	Vegetable (V)	0.578	1.029e-28	*
Vegetable (F)	Fruit (F)	0.575	2.309e-28	*
Grains (F)	Vegetable (V)	0.535	3.533e-24	*
Vegetable (F)	Fruit (V)	0.514	4.31e-22	*
Protein (V)	Fruit (V)	0.509	1.548e-21	*
Protein (F)	Vegetable (F)	0.494	2.896e-20	*
Grains (F)	Protein (V)	0.483	2.502e-19	*
Protein (V)	Vegetable (F)	0.477	7.83e-19	*
Protein (F)	Fruit (V)	0.474	1.417e-18	*
Grains (V)	Protein (V)	0.461	1.473e-17	*
Grains (F)	Protein (F)	0.454	5.349e-17	*
Grains (V)	Protein (F)	0.431	2.676e-15	*
Protein (V)	Fruit (F)	0.421	1.36e-14	*
Protein (F)	Fruit (F)	0.406	1.402e-13	*
Grains (V)	Fruit (V)	0.399	4.324e-13	*
Vegetable (V)	Fruit (F)	0.397	4.808e-13	*
Grains (F)	Vegetable (F)	0.389	1.65e-12	*
Grains (F)	Fruit (V)	0.376	1.068e-11	*
Grains (V)	Vegetable (F)	0.356	1.409e-10	*
Grains (F)	Fruit (F)	0.287	3.413e-07	*
Grains (V)	Fruit (F)	0.256	5.734e-06	*
Stimulus (S) vs Diet Factors (D)
Phone Usage	Grains (F)	0.129	0.05297	NS
Phone Usage	Grains (V)	0.129	0.05297	NS
Phone Usage	Protein (V)	0.168	0.01177	NS
Phone Usage	Protein (F)	0.168	0.01177	NS
Phone Usage	Vegetable (F)	0.074	0.2729	NS
Phone Usage	Vegetable (V)	0.074	0.2729	NS
Phone Usage	Fruit (F)	0.007	0.9177	NS
Phone Usage	Fruit (V)	0.006	0.9313	NS
Fuel Consumption	Grains (F)	0.074	0.3949	NS
Fuel Consumption	Grains (V)	0.108	0.2116	NS
Fuel Consumption	Protein (V)	-0.009	0.9207	NS
Fuel Consumption	Protein (F)	-0.041	0.634	NS
Fuel Consumption	Vegetable (F)	0.017	0.8416	NS
Fuel Consumption	Vegetable (V)	0.173	0.04462	NS
Fuel Consumption	Fruit (F)	0.041	0.6395	NS
Fuel Consumption	Fruit (V)	0.132	0.1256	NS
Education Level	Grains (F)	0.061	0.2916	NS
Education Level	Grains (V)	0.059	0.3075	NS
Education Level	Protein (V)	-0.019	0.7402	NS
Education Level	Protein (F)	-0.016	0.7862	NS
Education Level	Vegetable (F)	0.08	0.1638	NS
Education Level	Vegetable (V)	-0.021	0.712	NS
Education Level	Fruit (F)	0.215	0.0001554	*
Education Level	Fruit (V)	0.17	0.002916	NS
Electricity Usage	Grains (F)	0.137	0.01685	NS
Electricity Usage	Grains (V)	0.157	0.006091	NS
Electricity Usage	Protein (V)	0.114	0.04711	NS
Electricity Usage	Protein (F)	0.094	0.1018	NS
Electricity Usage	Vegetable (F)	0.143	0.01236	NS
Electricity Usage	Vegetable (V)	0.277	9.246e-07	*
Electricity Usage	Fruit (F)	0.059	0.3081	NS
Electricity Usage	Fruit (V)	0.147	0.01052	NS
Farthest Travel (Past year)	Grains (F)	0.056	0.3707	NS
Farthest Travel (Past year)	Grains (V)	0.085	0.1759	NS
Farthest Travel (Past year)	Protein (V)	-0.001	0.9897	NS
Farthest Travel (Past year)	Protein (F)	0.019	0.7675	NS
Farthest Travel (Past year)	Vegetable (F)	0.124	0.04825	NS
Farthest Travel (Past year)	Vegetable (V)	0.123	0.05014	NS
Farthest Travel (Past year)	Fruit (F)	0.02	0.7478	NS
Farthest Travel (Past year)	Fruit (V)	0.072	0.2525	NS
Farthest Travel (Lifetime)	Fruit (F)	-0.144	0.01192	NS
Farthest Travel (Lifetime)	Vegetable (F)	-0.257	5.215e-06	*
Farthest Travel (Lifetime)	Fruit (V)	-0.268	2.036e-06	*
Farthest Travel (Lifetime)	Grains (V)	-0.297	1.227e-07	*
Farthest Travel (Lifetime)	Grains (F)	-0.307	4.684e-08	*
Farthest Travel (Lifetime)	Protein (V)	-0.389	1.88e-12	*
Farthest Travel (Lifetime)	Protein (F)	-0.39	1.724e-12	*
Farthest Travel (Lifetime)	Vegetable (V)	-0.475	1.309e-18	*
Demographic vs Diet Factors (D)
Age	Grains (F)	-0.115	0.04372	NS
Age	Grains (V)	-0.124	0.02976	NS
Age	Protein (V)	-0.17	0.002824	NS
Age	Protein (F)	-0.164	0.003875	NS
Age	Vegetable (F)	-0.082	0.1489	NS
Age	Vegetable (V)	-0.219	0.0001062	*
Age	Fruit (F)	-0.207	0.0002662	*
Age	Fruit (V)	-0.267	2.057e-06	*
Population	Vegetable (V)	0.566	1.819e-27	*
Population	Fruit (V)	0.416	2.793e-14	*
Population	Protein (V)	0.372	1.695e-11	*
Population	Grains (V)	0.37	2.293e-11	*
Population	Protein (F)	0.299	8.931e-08	*
Population	Grains (F)	0.292	1.973e-07	*
Population	Fruit (F)	0.164	0.003885	NS
Population	Vegetable (F)	0.002	0.9758	NS
Household Income	Grains (F)	0.071	0.2117	NS
Household Income	Grains (V)	0.061	0.285	NS
Household Income	Protein (V)	-0.066	0.2456	NS
Household Income	Protein (F)	-0.062	0.2774	NS
Household Income	Vegetable (F)	0.059	0.3055	NS
Household Income	Vegetable (V)	0.031	0.5912	NS
Household Income	Fruit (F)	0.034	0.5474	NS
Household Income	Fruit (V)	0.02	0.724	NS

## Sheet: T5 Corr of Stimulus vs EEG
Context Factor	EEG Metric	Corr (r)	p-value	Significance <.0004
Demographics
Age	Pa	0.108292	0.0343582	NS
Age	Alpha	-0.121336	0.0176684	NS
Age	Ea	-0.152893	0.00373383	NS
Age	CV_Alpha	-0.0854094	0.0955368	NS
Age	Theta/Beta	0.0836648	0.102528	NS
Age	Complexity	-0.107127	0.0397072	NS
Age	CV_Complexity	0.102946	0.0443444	NS
Household Income	Pa	-0.0437665	0.398683	NS
Household Income	Alpha	0.391036	4.10126e-15	*
Household Income	Ea	0.297421	1.40137e-08	*
Household Income	CV_Alpha	0.329888	6.05308e-11	*
Household Income	Theta/Beta	-0.345863	5.99563e-12	*
Household Income	Complexity	0.267473	2.4874e-07	*
Household Income	CV_Complexity	-0.156746	0.00236591	NS
Population	Pa	-0.0384288	0.453918
Population	Alpha	0.318071	1.98839e-10	*
Population	Ea	0.289985	2.2955e-08	*
Population	CV_Alpha	0.274204	5.13866e-08	*
Population	Theta/Beta	-0.27506	4.65198e-08	*
Population	Complexity	0.284525	2.6611e-08	*
Population	CV_Complexity	-0.178154	0.000467716	NS
Stimulus Factors
Education Level	Pa	-0.0636381	0.23169	NS
Education Level	Alpha	0.351494	9.22652e-12	*
Education Level	Ea	0.333979	4.30392e-10	*
Education Level	CV_Alpha	0.339005	5.37816e-11	*
Education Level	Theta/Beta	-0.329741	1.89129e-10	*
Education Level	Complexity	0.315824	1.98405e-09	*
Education Level	CV_Complexity	-0.242371	3.84545e-06	*
Farthest Travel (Lifetime)	Pa	0.010774	0.834184	NS
Farthest Travel (Lifetime)	Alpha	0.155607	0.00235087	NS
Farthest Travel (Lifetime)	Ea	0.110103	0.0378534	NS
Farthest Travel (Lifetime)	CV_Alpha	0.141754	0.00563684	NS
Farthest Travel (Lifetime)	Theta/Beta	-0.194944	0.000131092	*
Farthest Travel (Lifetime)	Complexity	0.24375	2.29987e-06	*
Farthest Travel (Lifetime)	CV_Complexity	-0.141157	0.0058442	NS
Farthest Travel (Past year)	Pa	0.0359904	0.484241	NS
Farthest Travel (Past year)	Alpha	0.187235	0.000242197	*
Farthest Travel (Past year)	Ea	0.13855	0.00885496	NS
Farthest Travel (Past year)	CV_Alpha	0.193647	0.000145607	*
Farthest Travel (Past year)	Theta/Beta	-0.221757	1.28268e-05	*
Farthest Travel (Past year)	Complexity	0.300037	4.52086e-09	*
Farthest Travel (Past year)	CV_Complexity	-0.1614	0.00159609	NS
Fuel Consumption	Pa	0.026619	0.720574	NS
Fuel Consumption	Alpha	0.419325	3.45793e-09	*
Fuel Consumption	Ea	0.36374	1.00737e-06	*
Fuel Consumption	CV_Alpha	0.386522	6.49997e-08	*
Fuel Consumption	Theta/Beta	-0.377428	1.3876e-07	*
Fuel Consumption	Complexity	0.246034	0.000900744	NS
Fuel Consumption	CV_Complexity	-0.137432	0.0635641	NS
Phone Usage	Pa	-0.0515128	0.390512	NS
Phone Usage	Alpha	0.431689	3.87498e-14	*
Phone Usage	Ea	0.315021	1.6241e-07	*
Phone Usage	CV_Alpha	0.380602	4.40211e-11	*
Phone Usage	Theta/Beta	-0.292465	6.31487e-07	*
Phone Usage	Complexity	0.229172	0.000137255	*
Phone Usage	CV_Complexity	-0.132688	0.0264058	NS
Electricity Usage	Pa	0.0106895	0.838723	NS
Electricity Usage	Alpha	0.183866	0.000414208	*
Electricity Usage	Ea	0.137312	0.0111373	NS
Electricity Usage	CV_Alpha	0.149302	0.00425439	NS
Electricity Usage	Theta/Beta	-0.130752	0.0124127	NS
Electricity Usage	Complexity	0.126553	0.0173668	NS
Electricity Usage	CV_Complexity	-0.047478	0.365749	NS
Diet Factors
Fruit (F)	Pa	0.0708118	0.216763	NS
Fruit (F)	Alpha	0.0152973	0.789843	NS
Fruit (F)	Ea	0.00243787	0.967316	NS
Fruit (F)	CV_Alpha	0.0472889	0.409773	NS
Fruit (F)	Theta/Beta	0.089568	0.117928	NS
Fruit (F)	Complexity	0.0592464	0.308858	NS
Fruit (F)	CV_Complexity	-0.0867138	0.130149	NS
Fruit (V)	Pa	0.0711508	0.214565	NS
Fruit (V)	Alpha	0.0151294	0.792097	NS
Fruit (V)	Ea	-0.015233	0.797915	NS
Fruit (V)	CV_Alpha	0.0193722	0.735725	NS
Fruit (V)	Theta/Beta	0.102316	0.0739104	NS
Fruit (V)	Complexity	0.0395719	0.49691	NS
Fruit (V)	CV_Complexity	-0.0641143	0.263523	NS
Grains (F)	Pa	0.0284753	0.61977	NS
Grains (F)	Alpha	0.0833179	0.145938	NS
Grains (F)	Ea	0.00755418	0.898964	NS
Grains (F)	CV_Alpha	0.0791829	0.167083	NS
Grains (F)	Theta/Beta	-0.00707346	0.901925	NS
Grains (F)	Complexity	0.0315256	0.588408	NS
Grains (F)	CV_Complexity	-0.0450987	0.431822	NS
Grains (V)	Pa	0.0218253	0.703746	NS
Grains (V)	Alpha	0.0816883	0.154014	NS
Grains (V)	Ea	0.00612648	0.917984	NS
Grains (V)	CV_Alpha	0.0724871	0.206057	NS
Grains (V)	Theta/Beta	-0.00542103	0.924758	NS
Grains (V)	Complexity	0.0367433	0.528194	NS
Grains (V)	CV_Complexity	-0.044151	0.441572	NS
Protein (F)	Pa	0.037801	0.51004	NS
Protein (F)	Alpha	0.0206488	0.719021	NS
Protein (F)	Ea	-0.0225529	0.704605	NS
Protein (F)	CV_Alpha	0.0288924	0.61465	NS
Protein (F)	Theta/Beta	0.0835372	0.144875	NS
Protein (F)	Complexity	-0.0406107	0.485673	NS
Protein (F)	CV_Complexity	-0.0122966	0.830367	NS
Protein (V)	Pa	0.0347267	0.545069	NS
Protein (V)	Alpha	0.0190071	0.740526	NS
Protein (V)	Ea	-0.0227953	0.701581	NS
Protein (V)	CV_Alpha	0.0212306	0.711453	NS
Protein (V)	Theta/Beta	0.0824162	0.150365	NS
Protein (V)	Complexity	-0.0367912	0.527656	NS
Protein (V)	CV_Complexity	-0.0309104	0.590144	NS
Vegetable (F)	Pa	0.00276973	0.961452	NS
Vegetable (F)	Alpha	0.0797725	0.163243	NS
Vegetable (F)	Ea	0.0509566	0.390595	NS
Vegetable (F)	CV_Alpha	0.0695534	0.224299	NS
Vegetable (F)	Theta/Beta	0.00961935	0.866693	NS
Vegetable (F)	Complexity	-0.0239034	0.681101	NS
Vegetable (F)	CV_Complexity	0.0175561	0.759318	NS
Vegetable (V)	Pa	-0.017898	0.75478	NS
Vegetable (V)	Alpha	0.0469616	0.412257	NS
Vegetable (V)	Ea	-0.013956	0.814212	NS
Vegetable (V)	CV_Alpha	-0.00627453	0.912813	NS
Vegetable (V)	Theta/Beta	0.063879	0.264497	NS
Vegetable (V)	Complexity	-0.0327976	0.57279	NS
Vegetable (V)	CV_Complexity	0.0138285	0.809308	NS

## Sheet: T6 Eigenvalues
All Stimulus Factors							All EEG metrics
	Eigenvalue	% of Variance	Cum. % of Variance					Eigenvalue	% of Variance	Cum. % of Variance
comp 1	3.9	43.38	43.38				comp 1	4.11	58.68	58.68
comp 2	1.19	13.26	56.64				comp 2	1.19	16.94	75.63
comp 3	1.01	11.21	67.85				comp 3	1	14.29	89.92
comp 4	0.71	7.87	75.72				comp 4	0.26	3.67	93.59
comp 5	0.63	7.04	82.75				comp 5	0.2	2.89	96.48
comp 6	0.55	6.14	88.89				comp 6	0.14	2.05	98.53
comp 7	0.38	4.17	93.06				comp 7	0.1	1.47	100
comp 8	0.34	3.81	96.87
comp 9	0.28	3.13	100
Stimulus Factors Excluding Travel Lifetime and Past Year							EEG Spectral Eigen Values
	Eigenvalue	% of Variance	Cum. % of Variance					Eigenvalue	% of Variance	Cum. % of Variance
comp 1	3.43	48.95	48.95				comp 1	3.51	70.1	70.1
comp 2	1.08	15.48	64.43				comp 2	1	20.08	90.18
comp 3	0.71	10.14	74.57				comp 3	0.23	4.66	94.84
comp 4	0.56	7.97	82.54				comp 4	0.15	2.96	97.8
comp 5	0.54	7.78	90.32				comp 5	0.11	2.2	100
comp 6	0.38	5.43	95.75
comp 7	0.3	4.25	100
Technology Stimulus Factors Only
	Eigenvalue	% of Variance	Cum. % of Variance
comp 1	1.79	59.68	59.68
comp 2	0.71	23.66	83.34
comp 3	0.5	16.66	100

## Sheet: T7 Group ANOVA 
Survey Factor	EEG Metric	F.ANOVA	PANOVA	Significance
Age	Alpha	1.95748	0.11992	NS
Age	Peak Alpha	0.602536	0.6137	NS
Age	Ealpha	3.05848	0.0283578	NS
Age	CV_Alpha	1.35127	0.257439	NS
Age	CV_complexity	4.40036	0.00465202	NS
Age	Theta_by_Beta	1.27667	0.282056	NS
Age	Complexity	3.43021	0.0172374	NS
Household Income	Alpha	11.3896	4.37409e-13	*
Household Income	Peak Alpha	0.503205	0.832094	NS
Household Income	Ealpha	5.84455	2.02153e-06	*
Household Income	CV_Alpha	7.86976	6.80511e-09	*
Household Income	CV_complexity	1.80605	0.0848896	NS
Household Income	Theta_by_Beta	7.81619	7.89714e-09	*
Household Income	Complexity	5.39871	6.78179e-06	*
Education Level	Alpha	6.05755	1.23506e-09	*
Education Level	Peak Alpha	1.49247	0.124794	NS
Education Level	Ealpha	4.17637	4.19071e-06	*
Education Level	CV_Alpha	5.64253	7.34219e-09	*
Education Level	CV_complexity	2.23572	0.010048	NS
Education Level	Theta_by_Beta	4.63038	5.64937e-07	*
Education Level	Complexity	4.15197	4.46148e-06	*
Farthest Travel (Past Year)	Alpha	8.45117	1.54613e-06	*
Farthest Travel (Past Year)	Peak Alpha	0.630794	0.640804	NS
Farthest Travel (Past Year)	Ealpha	6.37845	5.78346e-05	*
Farthest Travel (Past Year)	CV_Alpha	9.71376	1.74347e-07	*
Farthest Travel (Past Year)	CV_complexity	3.33039	0.0106802	NS
Farthest Travel (Past Year)	Theta_by_Beta	10.9177	2.20148e-08	*
Farthest Travel (Past Year)	Complexity	10.4519	5.05815e-08	*
Farthest Travel (Lifetime)	Alpha	9.9583	2.4845e-06	*
Farthest Travel (Lifetime)	Peak Alpha	2.85756	0.0369385	NS
Farthest Travel (Lifetime)	Ealpha	6.47182	0.000283254	*
Farthest Travel (Lifetime)	CV_Alpha	9.49553	4.63498e-06	*
Farthest Travel (Lifetime)	CV_complexity	3.37931	0.0184228	NS
Farthest Travel (Lifetime)	Theta_by_Beta	8.88213	1.06117e-05	*
Farthest Travel (Lifetime)	Complexity	9.68217	3.66537e-06	*
Population	Alpha	5.66104	3.1457e-06	*
Population	Peak Alpha	1.71197	0.10477	NS
Population	Ealpha	4.76505	3.91583e-05	*
Population	CV_Alpha	4.57547	6.39385e-05	*
Population	CV_complexity	2.88378	0.00603907	NS
Population	Theta_by_Beta	4.50092	7.85076e-05	*
Population	Complexity	7.50157	1.92788e-08	*
Phone Usage	Alpha	11.7089	1.12247e-11	*
Phone Usage	Peak Alpha	0.534678	0.781722	NS
Phone Usage	Ealpha	6.69922	1.32032e-06	*
Phone Usage	CV_Alpha	9.39971	2.20597e-09	*
Phone Usage	CV_complexity	1.71301	0.117961	NS
Phone Usage	Theta_by_Beta	7.4682	2.02317e-07	*
Phone Usage	complexity	4.13658	0.000544307	NS
Fuel Consumption	Alpha	6.27761	2.18017e-05	*
Fuel Consumption	Peak Alpha	0.39296	0.853217	NS
Fuel Consumption	Ealpha	4.45846	0.000776566	NS
Fuel Consumption	CV_Alpha	5.31281	0.000142041	*
Fuel Consumption	CV_complexity	1.49612	0.193313	NS
Fuel Consumption	Theta_by_Beta	5.71919	6.44035e-05	*
Fuel Consumption	Complexity	3.45564	0.00530202	NS
Electricity Consumption	Alpha	2.96752	0.00769344	NS
Electricity Consumption	Peak Alpha	0.969739	0.445524	NS
Electricity Consumption	Ealpha	2.47459	0.0234857	NS
Electricity Consumption	CV_Alpha	3.53317	0.00206865	NS
Electricity Consumption	CV_complexity	0.413917	0.869728	NS
Electricity Consumption	Theta_by_Beta	3.80734	0.00108281	NS
Electricity Consumption	Complexity	1.66759	0.128047	NS
Fruit (V)	Alpha	0.848062	0.548276	NS
Fruit (V)	Peak Alpha	3.7838	0.000597086	NS
Fruit (V)	Ealpha	1.30736	0.246651	NS
Fruit (V)	CV_Alpha	1.21989	0.291416	NS
Fruit (V)	CV_complexity	1.35271	0.225237	NS
Fruit (V)	Theta_by_Beta	1.0523	0.394626	NS
Fruit (V)	Complexity	2.33252	0.0249386	NS
Grains (V)	Alpha	1.08784	0.338255	NS
Grains (V)	Peak Alpha	0.391901	0.676113	NS
Grains (V)	Ealpha	0.407767	0.665525	NS
Grains (V)	CV_Alpha	0.981382	0.375981	NS
Grains (V)	CV_complexity	1.40616	0.246676	NS
Grains (V)	Theta_by_Beta	0.133305	0.875249	NS
Grains (V)	Complexity	3.15401	0.0441284	NS
Protein (V)	Alpha	0.444328	0.873679	NS
Protein (V)	Peak Alpha	0.590733	0.763398	NS
Protein (V)	Ealpha	0.756652	0.624168	NS
Protein (V)	CV_Alpha	0.555316	0.791862	NS
Protein (V)	CV_complexity	1.05232	0.394613	NS
Protein (V)	Theta_by_Beta	1.04657	0.398544	NS
Protein (V)	Complexity	0.82986	0.563174	NS
Vegetable (V)	Alpha	0.29046	0.957409	NS
Vegetable (V)	Peak Alpha	0.580417	0.771775	NS
Vegetable (V)	Ealpha	0.45218	0.868299	NS
Vegetable (V)	CV_Alpha	0.602753	0.753565	NS
Vegetable (V)	CV_complexity	0.634315	0.727417	NS
Vegetable (V)	Theta_by_Beta	0.496337	0.837011	NS
Vegetable (V)	Complexity	0.896239	0.509734	NS
Fruit (F)	Alpha	0.865074	0.546377	NS
Fruit (F)	Peak Alpha	4.5345	3.20513e-05	*
Fruit (F)	Ealpha	0.746069	0.650726	NS
Fruit (F)	CV_Alpha	0.362376	0.939639	NS
Fruit (F)	CV_complexity	0.904887	0.51265	NS
Fruit (F)	Theta_by_Beta	0.57162	0.800995	NS
Fruit (F)	Complexity	1.00085	0.435486	NS
Grains (F)	Alpha	1.05382	0.349879	NS
Grains (F)	Peak Alpha	0.364594	0.694783	NS
Grains (F)	Ealpha	0.408852	0.664806	NS
Grains (F)	CV_Alpha	0.82779	0.438	NS
Grains (F)	CV_complexity	1.43485	0.239764	NS
Grains (F)	Theta_by_Beta	0.129324	0.878737	NS
Grains (F)	Complexity	3.36466	0.0359104	NS
Protein (F)	Alpha	0.83943	0.55531	NS
Protein (F)	Peak Alpha	0.514874	0.823176	NS
Protein (F)	Ealpha	0.911034	0.49822	NS
Protein (F)	CV_Alpha	0.666383	0.700497	NS
Protein (F)	CV_complexity	1.6792	0.113598	NS
Protein (F)	Theta_by_Beta	1.25839	0.270839	NS
Protein (F)	Complexity	1.16486	0.322964	NS
Vegetable (F)	Alpha	1.44637	0.176689	NS
Vegetable (F)	Peak Alpha	0.358572	0.941455	NS
Vegetable (F)	Ealpha	0.803588	0.599879	NS
Vegetable (F)	CV_Alpha	1.87855	0.062981	NS
Vegetable (F)	CV_complexity	0.616119	0.76422	NS
Vegetable (F)	Theta_by_Beta	0.862577	0.548515	NS
Vegetable (F)	Complexity	0.692283	0.698321	NS

## Sheet: T8 Trend Statistics
	Survey Factor	EEG Metric	Mann-Kendall.pval	model.type	F.ols	df1	df2	p-F.ols	b1.intercept.ols	p-b1.ols	b2.slope.ols	p.slope.ols	R2.ols	R2-adj.ols	res.st.er.ols	F.tsrob	df1.tsrob	df2.tsrob	p-F.tsrob	b1.intercept.rob	p-b1.tsrob	b2.slope.tsrob	p.slope.tsrob	R2.tsrob	R2-adj.tsrob	res.st.er.tsrob
1	Household.Income	Alpha	0.0477612	Linear	26.4842	1	13	0.00018789	8.95141	2.08115e-16	0.0174579	0.00018789	0.670754	0.645428	0.505012	3.79123	1	13	0.0734536	9.07292	4.95446e-15	0.00855598	0.0734536	0.225786	0.166231	0.654159
2	Household.Income	Alpha	0.0477612	Logarithmic	8.20856	1	13	0.0132683	8.58308	8.10557e-12	0.351912	0.0132683	0.38704	0.339889	0.689061	0.743143	1	13	0.404278	8.90726	5.49816e-11	0.12784	0.404278	0.0540737	-0.0186898	0.831931
3	Household.Income	Alpha	0.0477612	Exponential	27.7576	1	13	0.000151903	2.1938	1.21691e-21	0.00173027	0.000151903	0.681041	0.656506	0.0488907	5.12711	1	13	0.0413007	2.20535	2.13885e-20	0.000932158	0.0413007	0.282842	0.227676	0.0612854
4	Household.Income	Peak.Alpha.Frequency	0.42848	Linear	0.023417	1	13	0.880727	9.95907	6.66111e-18	0.000442793	0.880727	0.00179807	-0.0749867	0.430764	1.46799	1	13	0.247227	10.0086	2.41412e-17	-0.00389132	0.247227	0.101465	0.0323465	0.478122
5	Household.Income	Peak.Alpha.Frequency	0.42848	Logarithmic	0.175885	1	13	0.681781	10.0616	2.36501e-15	-0.0320161	0.681781	0.013349	-0.0625473	0.428264	0.941929	1	13	0.349494	10.1286	2.83639e-15	-0.0756409	0.349494	0.0675609	-0.00416524	0.437225
6	Household.Income	Peak.Alpha.Frequency	0.42848	Exponential	0.0137239	1	13	0.908532	2.29805	1.15341e-22	3.36175e-05	0.908532	0.00105457	-0.0757874	0.0427198	1.58414	1	13	0.2303	2.30355	4.29751e-22	-0.000400614	0.2303	0.10862	0.0400528	0.0473842
7	Household.Income	Alpha.Energy	0.00753317	Linear	27.5841	1	13	0.000156305	0.521787	0.00060905	0.0118981	0.000156305	0.679677	0.655037	0.337251	23.8758	1	13	0.000297269	0.577976	0.000275674	0.0111686	0.000297269	0.647465	0.620347	0.340269
8	Household.Income	Alpha.Energy	0.00753317	Logarithmic	8.74615	1	13	0.0111129	0.262451	0.32029	0.24288	0.0111129	0.402193	0.356208	0.460723	9.37896	1	13	0.0090788	0.156301	0.554741	0.255276	0.0090788	0.419097	0.374412	0.467617
9	Household.Income	Alpha.Energy	0.00753317	Exponential	11.2522	1	13	0.00517642	-0.622704	0.00241366	0.0108483	0.00517642	0.463966	0.422733	0.481445	8.97747	1	13	0.0103131	-0.498566	0.0116312	0.00992498	0.0103131	0.408485	0.362984	0.493124
10	Household.Income	CV_Alpha	0.42848	Linear	23.1309	1	13	0.000341008	5.33217	0.000391836	0.105629	0.000341008	0.640198	0.61252	3.26957	8.66775	1	13	0.0114003	6.26031	0.000214139	0.0708338	0.0114003	0.40003	0.353878	3.58171
11	Household.Income	CV_Alpha	0.42848	Logarithmic	4.43569	1	13	0.0551971	4.09343	0.138663	1.76699	0.0551971	0.254403	0.197049	4.70664	1.4022	1	13	0.257556	4.93705	0.0954723	1.05152	0.257556	0.0973599	0.0279261	4.98164
12	Household.Income	CV_Alpha	0.42848	Exponential	15.2235	1	13	0.0018202	1.74297	2.47636e-09	0.00926655	0.0018202	0.539391	0.50396	0.353561	9.12904	1	13	0.00982548	1.85175	1.74542e-09	0.00740984	0.00982548	0.412537	0.367347	0.36509
13	Household.Income	CV_Complexity	0.0100724	Linear	7.62657	1	13	0.0161745	12.9636	4.93395e-10	-0.042812	0.0161745	0.369745	0.321264	2.30783	14.4027	1	13	0.00222803	13.1823	1.36247e-09	-0.0649379	0.00222803	0.525594	0.489101	2.5473
14	Household.Income	CV_Complexity	0.0100724	Logarithmic	10.2042	1	13	0.00704317	14.8943	1.3858e-08	-1.23899	0.00704317	0.439756	0.39666	2.17588	11.8879	1	13	0.00432561	14.9629	1.47702e-08	-1.3506	0.00432561	0.477659	0.437479	2.19751
15	Household.Income	CV_Complexity	0.0100724	Exponential	8.11429	1	13	0.0136947	2.55033	2.90365e-14	-0.00403586	0.0136947	0.384303	0.336942	0.210919	15.5947	1	13	0.00166462	2.5866	7.76436e-14	-0.00612551	0.00166462	0.545371	0.510399	0.230917
16	Household.Income	Theta.Beta	0.00558362	Linear	38.6822	1	13	3.12003e-05	0.764098	5.16378e-21	-0.000795161	3.12003e-05	0.748463	0.729113	0.0190328	38.7584	1	13	3.08962e-05	0.763098	5.38059e-21	-0.000797424	3.08962e-05	0.748833	0.729513	0.0190682
17	Household.Income	Theta.Beta	0.00558362	Logarithmic	10.0473	1	13	0.00738553	0.78108	3.23156e-16	-0.0161039	0.00738553	0.435942	0.392553	0.0285013	9.32323	1	13	0.00923939	0.782703	3.42353e-16	-0.0156145	0.00923939	0.417647	0.372851	0.0286882
18	Household.Income	Theta.Beta	0.00558362	Exponential	41.3512	1	13	2.23376e-05	-0.268354	2.02841e-13	-0.0011152	2.23376e-05	0.760815	0.742416	0.0258174	37.8031	1	13	3.49661e-05	-0.270227	1.9225e-13	-0.00106925	3.49661e-05	0.74411	0.724426	0.0258892
19	Household.Income	Complexity	0.000532006	Linear	20.5546	1	13	0.000561583	64.3087	3.85072e-16	0.115874	0.000561583	0.612572	0.58277	3.80484	30.0225	1	13	0.00010581	63.3237	1.03127e-15	0.148813	0.00010581	0.697832	0.674589	4.04317
20	Household.Income	Complexity	0.000532006	Logarithmic	31.1899	1	13	8.84909e-05	59.2275	8.07201e-14	3.30066	8.84909e-05	0.705815	0.683185	3.31551	34.3856	1	13	5.55628e-05	58.4863	1.03254e-13	3.48847	5.55628e-05	0.725655	0.704552	3.33736
21	Household.Income	Complexity	0.000532006	Exponential	18.6043	1	13	0.00084232	4.16265	2.63692e-24	0.00167638	0.00084232	0.588663	0.557022	0.0578588	26.7289	1	13	0.00018027	4.14986	4.87075e-24	0.00210003	0.00018027	0.672782	0.647611	0.06047
22	Farthest.Travel..Lifetime.	Alpha	0.30818	Linear	4.56338	1	2	0.166166	8.18869	0.00530583	0.348178	0.166166	0.695279	0.542918	0.364454	3.87515	1	2	0.187853	8.31064	0.00543489	0.329597	0.187853	0.659583	0.489375	0.37439
23	Farthest.Travel..Lifetime.	Alpha	0.30818	Logarithmic	3.04869	1	2	0.222917	8.13992	0.00849392	1.05892	0.222917	0.603858	0.405786	0.415544	2.54116	1	2	0.251947	8.26219	0.00836699	0.973836	0.251947	0.559583	0.339375	0.418582
24	Farthest.Travel..Lifetime.	Alpha	0.30818	Exponential	4.66432	1	2	0.163403	2.11337	0.000851071	0.036263	0.163403	0.699895	0.549842	0.0375452	4.08431	1	2	0.18068	2.12435	0.000898477	0.0350481	0.18068	0.671286	0.506929	0.0387785
25	Farthest.Travel..Lifetime.	Peak.Alpha.Frequency	1	Linear	0.105079	1	2	0.776579	9.54108	0.00873569	0.0791948	0.776579	0.0499168	-0.425125	0.546291	0.0563691	1	2	0.834434	10.1327	0.00948633	-0.0642296	0.834434	0.027412	-0.458882	0.604922
26	Farthest.Travel..Lifetime.	Peak.Alpha.Frequency	1	Logarithmic	0.279038	1	2	0.65009	9.3338	0.0102845	0.404765	0.65009	0.122437	-0.316345	0.525028	0.0663858	1	2	0.820761	10.1955	0.0121656	-0.234885	0.820761	0.0321265	-0.45181	0.624639
27	Farthest.Travel..Lifetime.	Peak.Alpha.Frequency	1	Exponential	0.118413	1	2	0.763575	2.25344	0.00164341	0.00856619	0.763575	0.055897	-0.416154	0.0556638	0.0455107	1	2	0.850839	2.31298	0.00190328	-0.00586724	0.850839	0.0222491	-0.466626	0.0614981
28	Farthest.Travel..Lifetime.	Alpha.Energy	0.30818	Linear	4.94909	1	2	0.156085	-0.154585	0.750721	0.257118	0.156085	0.712193	0.568289	0.258437	5.03284	1	2	0.154057	-0.154634	0.763515	0.274301	0.154057	0.71562	0.57343	0.273405
29	Farthest.Travel..Lifetime.	Alpha.Energy	0.30818	Logarithmic	4.15486	1	2	0.178384	-0.232416	0.68715	0.816915	0.178384	0.675053	0.51258	0.274606	4.32776	1	2	0.172998	-0.317125	0.64127	0.975031	0.172998	0.683932	0.525899	0.321143
30	Farthest.Travel..Lifetime.	Alpha.Energy	0.30818	Exponential	5.32521	1	2	0.147374	-1.67152	0.101369	0.3624	0.147374	0.72697	0.590455	0.35116	4.96023	1	2	0.155812	-1.64452	0.10473	0.350771	0.155812	0.712653	0.568979	0.352175
31	Farthest.Travel..Lifetime.	CV_Alpha	0.30818	Linear	5.03342	1	2	0.154043	-0.835926	0.858975	2.53373	0.154043	0.715643	0.573465	2.5253	4.93874	1	2	0.156339	-1.14268	0.833221	2.88926	0.156339	0.711763	0.567645	2.90712
32	Farthest.Travel..Lifetime.	CV_Alpha	0.30818	Logarithmic	3.7868	1	2	0.191059	-1.43135	0.803802	7.90683	0.191059	0.654386	0.481579	2.78405	4.01837	1	2	0.182881	-1.93317	0.763773	9.05388	0.182881	0.667684	0.501526	3.09472
33	Farthest.Travel..Lifetime.	CV_Alpha	0.30818	Exponential	5.79372	1	2	0.137803	0.926245	0.187024	0.307319	0.137803	0.743383	0.615075	0.285493	5.81105	1	2	0.137473	0.940993	0.190799	0.316962	0.137473	0.743952	0.615929	0.294011
34	Farthest.Travel..Lifetime.	CV_Complexity	0.0894294	Linear	22.5396	1	2	0.0416163	18.65	0.00535969	-1.77136	0.0416163	0.918499	0.877749	0.834292	18.9519	1	2	0.0489253	18.7676	0.00721067	-1.89851	0.0489253	0.904543	0.856815	0.975153
35	Farthest.Travel..Lifetime.	CV_Complexity	0.0894294	Logarithmic	13.3897	1	2	0.0672391	19.184	0.00980941	-5.62615	0.0672391	0.870043	0.805064	1.05351	12.8455	1	2	0.0697961	19.0177	0.0102949	-5.59847	0.0697961	0.865279	0.797919	1.0703
36	Farthest.Travel..Lifetime.	CV_Complexity	0.0894294	Exponential	16.0933	1	2	0.0568872	3.02725	0.00201768	-0.148692	0.0568872	0.889462	0.834193	0.0828802	14.6628	1	2	0.0619318	3.01658	0.00232832	-0.151962	0.0619318	0.879972	0.819958	0.0887387
37	Farthest.Travel..Lifetime.	Theta.Beta	0.0894294	Linear	10.0331	1	2	0.0868782	0.818251	0.000841094	-0.0204707	0.0868782	0.833791	0.750687	0.0144511	9.16922	1	2	0.0939446	0.815199	0.000931498	-0.0205191	0.0939446	0.820936	0.731405	0.0151522
38	Farthest.Travel..Lifetime.	Theta.Beta	0.0894294	Logarithmic	6.27118	1	2	0.129255	0.822849	0.00147802	-0.0637044	0.129255	0.758197	0.637295	0.0174303	5.42994	1	2	0.145121	0.817411	0.00152051	-0.0597282	0.145121	0.730819	0.596228	0.0175628
39	Farthest.Travel..Lifetime.	Theta.Beta	0.0894294	Exponential	9.58886	1	2	0.0903735	-0.195822	0.0270465	-0.0277067	0.0903735	0.82742	0.741131	0.0200072	8.6687	1	2	0.0985923	-0.200977	0.0276794	-0.0273652	0.0985923	0.812536	0.718804	0.0207829
40	Farthest.Travel..Lifetime.	Complexity	0.0894294	Linear	23.0012	1	2	0.0408318	51.2748	0.00395196	4.21996	0.0408318	0.920004	0.880006	1.96752	20.4808	1	2	0.0455184	52.0392	0.00401319	4.07278	0.0455184	0.911035	0.866553	2.01235
41	Farthest.Travel..Lifetime.	Complexity	0.0894294	Logarithmic	11.7867	1	2	0.0753746	50.1555	0.00908709	13.2756	0.0753746	0.854932	0.782398	2.64953	8.65665	1	2	0.0987099	51.5997	0.00931992	11.8558	0.0987099	0.812324	0.718486	2.76101
42	Farthest.Travel..Lifetime.	Complexity	0.0894294	Exponential	27.8736	1	2	0.0340542	3.96654	0.00012281	0.063168	0.0340542	0.933051	0.899577	0.0267538	25.4572	1	2	0.0371089	3.97289	0.000133108	0.0629491	0.0371089	0.927159	0.890739	0.0278978
43	Farthest.Travel..Past.year.	Alpha	0.0864107	Linear	6.72415	1	3	0.0808571	8.3955	0.000266002	0.325273	0.0808571	0.69149	0.588653	0.396671	1.39306	1	3	0.322951	8.69778	0.000465927	0.185141	0.322951	0.317105	0.0894739	0.49604
44	Farthest.Travel..Past.year.	Alpha	0.0864107	Logarithmic	3.50539	1	3	0.157898	8.68729	0.000255783	0.71439	0.157898	0.538844	0.385125	0.484975	0.753291	1	3	0.449293	8.81595	0.000423404	0.398008	0.449293	0.200701	-0.0657314	0.582858
45	Farthest.Travel..Past.year.	Alpha	0.0864107	Exponential	7.13467	1	3	0.0756207	2.13462	1.67247e-05	0.0337915	0.0756207	0.703987	0.605315	0.0400056	1.71278	1	3	0.281854	2.16404	2.96172e-05	0.0203113	0.281854	0.363433	0.151244	0.0490781
46	Farthest.Travel..Past.year.	Peak.Alpha.Frequency	1	Linear	0.0467873	1	3	0.842624	9.86759	2.72622e-05	0.0148897	0.842624	0.0153563	-0.312858	0.217682	0.328468	1	3	0.606703	9.78726	2.98918e-05	0.0403523	0.606703	0.0986845	-0.201754	0.222649
47	Farthest.Travel..Past.year.	Peak.Alpha.Frequency	1	Logarithmic	0.172607	1	3	0.705732	9.8455	1.50636e-05	0.0697291	0.705732	0.0544055	-0.260793	0.213322	0.214686	1	3	0.674664	9.82761	1.52477e-05	0.0779394	0.674664	0.066783	-0.244289	0.2138
48	Farthest.Travel..Past.year.	Peak.Alpha.Frequency	1	Exponential	0.0432533	1	3	0.848568	2.28931	2.22387e-06	0.00143973	0.848568	0.0142129	-0.314383	0.0218914	0.326495	1	3	0.607733	2.28115	2.41063e-06	0.0040489	0.607733	0.0981498	-0.202467	0.0224078
49	Farthest.Travel..Past.year.	Alpha.Energy	0.0864107	Linear	5.73124	1	3	0.0963935	0.031794	0.929356	0.238316	0.0963935	0.656406	0.541875	0.314796	3.38952	1	3	0.162865	0.16574	0.661974	0.190371	0.162865	0.530481	0.373975	0.326989
50	Farthest.Travel..Past.year.	Alpha.Energy	0.0864107	Logarithmic	3.37679	1	3	0.163427	0.23682	0.516188	0.532557	0.163427	0.529544	0.372725	0.368354	1.17254	1	3	0.358147	0.328902	0.425093	0.347377	0.358147	0.281013	0.0413508	0.407746
51	Farthest.Travel..Past.year.	Alpha.Energy	0.0864107	Exponential	8.55025	1	3	0.0612933	-1.30125	0.0298443	0.293875	0.0612933	0.740265	0.653687	0.317814	9.84918	1	3	0.05173	-1.3684	0.0323629	0.342221	0.05173	0.766522	0.688696	0.344831
52	Farthest.Travel..Past.year.	CV_Alpha	0.0864107	Linear	6.53214	1	3	0.0835189	0.458821	0.896204	2.49293	0.0835189	0.685275	0.580367	3.08448	2.84635	1	3	0.190166	1.94445	0.623464	1.81383	0.190166	0.48686	0.315813	3.39978
53	Farthest.Travel..Past.year.	CV_Alpha	0.0864107	Logarithmic	3.42329	1	3	0.161391	2.70032	0.472151	5.46976	0.161391	0.532949	0.377266	3.7575	1.47307	1	3	0.311698	3.01258	0.469915	3.9808	0.311698	0.32932	0.10576	4.16879
54	Farthest.Travel..Past.year.	CV_Alpha	0.0864107	Exponential	11.3417	1	3	0.0434832	1.10464	0.0289899	0.284137	0.0434832	0.79082	0.721094	0.266802	11.8677	1	3	0.0410874	1.10551	0.0308779	0.298023	0.0410874	0.79822	0.73096	0.273569
55	Farthest.Travel..Past.year.	CV_Complexity	0.0274863	Linear	24.1188	1	3	0.0161672	17.4463	0.000577611	-1.66105	0.0161672	0.889376	0.852501	1.06956	23.3706	1	3	0.0168775	17.3186	0.000597582	-1.64179	0.0168775	0.886237	0.848316	1.07395
56	Farthest.Travel..Past.year.	CV_Complexity	0.0274863	Logarithmic	11.5981	1	3	0.0422869	16.2032	0.00105618	-3.90601	0.0422869	0.794494	0.725992	1.45778	4.00305	1	3	0.139223	15.6768	0.00213122	-2.81809	0.139223	0.571615	0.42882	1.79024
57	Farthest.Travel..Past.year.	CV_Complexity	0.0274863	Exponential	15.2237	1	3	0.029886	2.93059	0.000158325	-0.143587	0.029886	0.835379	0.780506	0.116373	9.85306	1	3	0.0517052	2.87442	0.000198623	-0.122238	0.0517052	0.766593	0.68879	0.123147
58	Farthest.Travel..Past.year.	Theta.Beta	0.0274863	Linear	7.48287	1	3	0.0716096	0.803961	5.93505e-05	-0.0198926	0.0716096	0.713819	0.618425	0.0229963	2.11747	1	3	0.241629	0.787737	0.000107438	-0.012643	0.241629	0.413772	0.218363	0.0274753
59	Farthest.Travel..Past.year.	Theta.Beta	0.0274863	Logarithmic	3.87978	1	3	0.143487	0.786404	6.94913e-05	-0.0439909	0.143487	0.563939	0.418586	0.0283865	0.497535	1	3	0.531421	0.775094	0.000153216	-0.0202255	0.531421	0.142253	-0.143662	0.0364451
60	Farthest.Travel..Past.year.	Theta.Beta	0.0274863	Exponential	7.11022	1	3	0.0759165	-0.214344	0.00807178	-0.0273441	0.0759165	0.703271	0.604361	0.0324282	1.73645	1	3	0.279182	-0.238274	0.010508	-0.0164973	0.279182	0.366615	0.155486	0.0395895
61	Farthest.Travel..Past.year.	Complexity	0.0274863	Linear	42.5404	1	3	0.00732292	53.2812	0.000137341	4.16111	0.00732292	0.934124	0.912166	2.01747	39.1215	1	3	0.00824631	53.6516	0.000137839	4.023	0.00824631	0.928778	0.905037	2.03396
62	Farthest.Travel..Past.year.	Complexity	0.0274863	Logarithmic	16.1965	1	3	0.0275642	56.3436	0.000246666	9.83907	0.0275642	0.843722	0.791629	3.10739	8.82787	1	3	0.0590126	57.0293	0.000343135	8.21314	0.0590126	0.746362	0.661816	3.51345
63	Farthest.Travel..Past.year.	Complexity	0.0274863	Exponential	54.3904	1	3	0.00515423	3.9936	7.7833e-07	0.0627606	0.00515423	0.947726	0.930302	0.0269107	50.0734	1	3	0.00580344	3.99329	8.30438e-07	0.0615286	0.00580344	0.943475	0.924633	0.0274963
64	Fuel.Consumption	Alpha	0.0027991	Linear	9.9694	1	20	0.00495429	8.97342	2.31621e-15	0.0177765	0.00495429	0.332653	0.299285	1.41654	3.89362	1	20	0.0624498	8.94363	7.20222e-15	0.0117473	0.0624498	0.162957	0.121104	1.49789
65	Fuel.Consumption	Alpha	0.0027991	Logarithmic	7.66815	1	20	0.0118367	7.82537	4.74405e-09	0.637144	0.0118367	0.277147	0.241005	1.47428	2.24185	1	20	0.149937	8.31761	5.06096e-09	0.367598	0.149937	0.100794	0.0558338	1.5731
66	Fuel.Consumption	Alpha	0.0027991	Exponential	11.5507	1	20	0.00285031	2.19452	2.9222e-24	0.0016508	0.00285031	0.3661	0.334405	0.122211	5.87628	1	20	0.0249479	2.19192	6.50076e-24	0.00122429	0.0249479	0.227091	0.188446	0.127072
67	Fuel.Consumption	Peak.Alpha.Frequency	0.693012	Linear	0.518615	1	20	0.479765	9.70821	1.31128e-22	0.00187379	0.479765	0.0252754	-0.0234609	0.654663	0.618993	1	20	0.440646	9.55454	2.98583e-22	0.0021	0.440646	0.0300205	-0.0184785	0.671576
68	Fuel.Consumption	Peak.Alpha.Frequency	0.693012	Logarithmic	0.434642	1	20	0.51724	9.58611	3.60533e-17	0.0674974	0.51724	0.0212699	-0.0276666	0.656007	0.214138	1	20	0.648538	9.4694	9.68227e-17	0.0492376	0.648538	0.0105935	-0.0388768	0.681768
69	Fuel.Consumption	Peak.Alpha.Frequency	0.693012	Exponential	0.383936	1	20	0.5425	2.27254	5.36563e-30	0.000160726	0.5425	0.0188352	-0.030223	0.0652641	0.679742	1	20	0.4194	2.25703	9.4173e-30	0.000218466	0.4194	0.0328699	-0.0154866	0.0666701
70	Fuel.Consumption	Alpha.Energy	0.0906697	Linear	3.50898	1	20	0.0757272	0.561872	0.112703	0.00862678	0.0757272	0.149261	0.106724	1.15872	2.51607	1	20	0.128376	0.34374	0.336858	0.00753477	0.128376	0.111745	0.0673327	1.19516
71	Fuel.Consumption	Alpha.Energy	0.0906697	Logarithmic	3.50605	1	20	0.0758403	-0.0896026	0.888348	0.338631	0.0758403	0.149155	0.106613	1.15879	0.885634	1	20	0.357892	0.0445195	0.948072	0.182324	0.357892	0.042404	-0.0054758	1.24138
72	Fuel.Consumption	Alpha.Energy	0.0906697	Exponential	0.130396	1	20	0.721809	-0.68015	0.0636216	0.00170079	0.721809	0.00647755	-0.0431986	1.18506	3.67397	1	20	0.0696684	-0.909449	0.0248368	0.00977018	0.0696684	0.15519	0.11295	1.28249
73	Fuel.Consumption	CV_Alpha	0.0178543	Linear	3.79604	1	20	0.0655446	6.3884	0.0695399	0.0882589	0.0655446	0.159524	0.1175	11.3976	2.57395	1	20	0.124312	4.30299	0.225784	0.0751103	0.124312	0.114023	0.069724	11.7793
74	Fuel.Consumption	CV_Alpha	0.0178543	Logarithmic	4.77139	1	20	0.041014	-1.37864	0.822766	3.80824	0.041014	0.192617	0.152248	11.1709	0.841863	1	20	0.369797	1.50392	0.82293	1.74666	0.369797	0.0403929	-0.00758748	12.1976
75	Fuel.Consumption	CV_Alpha	0.0178543	Exponential	1.04936	1	20	0.317886	1.80814	5.29567e-07	0.00348061	0.317886	0.0498524	0.00234505	0.854893	7.9474	1	20	0.010599	1.5452	1.9269e-05	0.010655	0.010599	0.28437	0.248588	0.950957
76	Fuel.Consumption	CV_Complexity	0.429795	Linear	0.595397	1	20	0.449361	12.4299	3.58214e-08	-0.0151229	0.449361	0.0289092	-0.0196453	4.93118	1.40532	1	20	0.24973	12.5225	3.54522e-08	-0.0233916	0.24973	0.0656528	0.0189354	4.96467
77	Fuel.Consumption	CV_Complexity	0.429795	Logarithmic	1.3403	1	20	0.26062	14.4748	2.22861e-05	-0.875285	0.26062	0.0628061	0.0159464	4.84435	1.92919	1	20	0.180121	14.8918	1.60005e-05	-1.0521	0.180121	0.0879737	0.0423724	4.85351
78	Fuel.Consumption	CV_Complexity	0.429795	Exponential	0.304069	1	20	0.587451	2.41566	1.20458e-13	-0.00102846	0.587451	0.0149758	-0.0342755	0.469266	1.40565	1	20	0.249676	2.53471	6.91053e-14	-0.00225292	0.249676	0.0656672	0.0189506	0.478109
79	Fuel.Consumption	Theta.Beta	0.101948	Linear	3.53123	1	20	0.0748756	0.75782	1.09978e-20	-0.000477274	0.0748756	0.150066	0.107569	0.0639034	2.94101	1	20	0.101811	0.769164	1.27785e-20	-0.000445454	0.101811	0.128199	0.0846087	0.0653543
80	Fuel.Consumption	Theta.Beta	0.101948	Logarithmic	3.39877	1	20	0.0801144	0.792913	9.08306e-16	-0.0184384	0.0801144	0.145254	0.102517	0.064084	0.894767	1	20	0.355478	0.788564	4.3466e-15	-0.0102067	0.355478	0.0428225	-0.00503633	0.0691379
81	Fuel.Consumption	Theta.Beta	0.101948	Exponential	3.78424	1	20	0.0659307	-0.277437	2.7269e-09	-0.000727458	0.0659307	0.159107	0.117062	0.0940886	2.35236	1	20	0.140761	-0.262349	1.17588e-08	-0.000592199	0.140761	0.10524	0.0605019	0.0971482
82	Fuel.Consumption	Complexity	0.0906697	Linear	3.23322	1	20	0.0872722	65.9052	1.03244e-19	0.0444874	0.0872722	0.139164	0.0961217	6.22498	7.03385	1	20	0.0152949	65.665	2.14962e-19	0.0678571	0.0152949	0.260187	0.223196	6.43751
83	Fuel.Consumption	Complexity	0.0906697	Logarithmic	2.79526	1	20	0.110117	62.8868	5.26247e-14	1.63981	0.110117	0.122625	0.0787559	6.2845	4.76548	1	20	0.0411269	61.2192	9.95944e-14	2.15587	0.0411269	0.192424	0.152045	6.32786
84	Fuel.Consumption	Complexity	0.0906697	Exponential	3.09803	1	20	0.0936739	4.18482	2.55249e-32	0.000643295	0.0936739	0.134125	0.0908315	0.0919573	6.07467	1	20	0.0228925	4.18677	4.76885e-32	0.000929852	0.0228925	0.232972	0.194621	0.0949229
85	Phone.Usage	Alpha	0.000755599	Linear	26.3231	1	46	5.66373e-06	9.25447	3.67491e-39	0.0208017	5.66373e-06	0.363965	0.350139	1.27136	19.3203	1	46	6.46559e-05	9.07662	2.47048e-38	0.0182364	6.46559e-05	0.295777	0.280468	1.30099
86	Phone.Usage	Alpha	0.000755599	Logarithmic	23.4947	1	46	1.46551e-05	9.41308	2.7405e-40	0.36263	1.46551e-05	0.338079	0.323689	1.29698	4.65967	1	46	0.0361315	9.26453	3.75698e-38	0.177333	0.0361315	0.0919798	0.0722403	1.42418
87	Phone.Usage	Alpha	0.000755599	Exponential	30.3174	1	46	1.58101e-06	2.22114	2.37829e-59	0.00193079	1.58101e-06	0.397254	0.384151	0.109959	25.6723	1	46	7.02311e-06	2.20626	6.54991e-59	0.00180425	7.02311e-06	0.35819	0.344237	0.111662
88	Phone.Usage	Peak.Alpha.Frequency	0.45529	Linear	0.705921	1	46	0.405147	10.4192	7.77845e-34	-0.00504873	0.405147	0.0151142	-0.00629641	1.88428	0.222548	1	46	0.639335	9.9909	1.26936e-32	-0.00289594	0.639335	0.00481471	-0.0168198	1.92495
89	Phone.Usage	Peak.Alpha.Frequency	0.45529	Logarithmic	0.199569	1	46	0.657165	10.3399	9.47427e-35	-0.0488207	0.657165	0.00431971	-0.0173255	1.89457	0.0868709	1	46	0.76952	9.91517	1.74323e-33	-0.0329884	0.76952	0.00188494	-0.0198132	1.94034
90	Phone.Usage	Peak.Alpha.Frequency	0.45529	Exponential	0.897728	1	46	0.348343	2.33075	9.04348e-56	-0.000417344	0.348343	0.0191422	-0.00218075	0.138122	0.49571	1	46	0.484941	2.30372	3.29881e-55	-0.000315312	0.484941	0.0106614	-0.010846	0.140433
91	Phone.Usage	Alpha.Energy	0.00375714	Linear	11.5877	1	45	0.0014051	0.747633	3.70231e-05	0.010561	0.0014051	0.204774	0.187103	0.969756	21.2447	1	45	3.33765e-05	0.568978	0.001381	0.0146082	3.33765e-05	0.3207	0.305605	0.990669
92	Phone.Usage	Alpha.Energy	0.00375714	Logarithmic	15.4246	1	45	0.000292148	0.799225	2.56331e-06	0.212949	0.000292148	0.25527	0.23872	0.938462	4.9518	1	45	0.0311193	0.614394	0.000348589	0.128963	0.0311193	0.0991315	0.0791122	1.00307
93	Phone.Usage	Alpha.Energy	0.00375714	Exponential	1.83043	1	45	0.182836	-0.632807	0.00245928	0.00506825	0.182836	0.0390862	0.0177326	1.17095	11.8394	1	45	0.00126245	-0.628154	0.00505616	0.0139266	0.00126245	0.208295	0.190702	1.26514
94	Phone.Usage	CV_Alpha	0.00125376	Linear	17.3167	1	46	0.000137015	7.75253	3.54859e-06	0.117536	0.000137015	0.273494	0.2577	8.85685	27.1033	1	46	4.38835e-06	5.28559	0.00110773	0.151771	4.38835e-06	0.370754	0.357074	9.14149
95	Phone.Usage	CV_Alpha	0.00125376	Logarithmic	19.514	1	46	6.02103e-05	8.47188	1.34085e-07	2.21866	6.02103e-05	0.29786	0.282597	8.70706	5.92051	1	46	0.0189109	7.05281	1.52914e-05	1.30956	0.0189109	0.11403	0.09477	9.33043
96	Phone.Usage	CV_Alpha	0.00125376	Exponential	7.43703	1	46	0.00901378	1.86948	3.54194e-19	0.00658633	0.00901378	0.139174	0.12046	0.757328	27.5266	1	46	3.82587e-06	1.74921	1.44433e-16	0.0139402	3.82587e-06	0.374376	0.360775	0.833171
97	Phone.Usage	CV_Complexity	0.013817	Linear	4.0611	1	46	0.0497472	12.6321	1.20719e-17	-0.0361221	0.0497472	0.0811228	0.0611472	5.62071	13.3573	1	46	0.000658483	12.8728	2.50212e-17	-0.068094	0.000658483	0.225033	0.208186	5.84237
98	Phone.Usage	CV_Complexity	0.013817	Logarithmic	7.26093	1	46	0.00980572	12.5831	4.47242e-19	-0.846992	0.00980572	0.136328	0.117552	5.44925	6.60376	1	46	0.0134817	11.6468	1.3961e-17	-0.819426	0.0134817	0.125538	0.106528	5.528
99	Phone.Usage	CV_Complexity	0.013817	Exponential	4.34299	1	46	0.0427438	2.41201	1.44652e-28	-0.00382834	0.0427438	0.086268	0.0664043	0.576046	12.5986	1	46	0.000902671	2.55565	5.09203e-29	-0.00674311	0.000902671	0.214998	0.197933	0.595716
100	Phone.Usage	Theta.Beta	0.00125376	Linear	9.36406	1	46	0.00368554	0.738525	1.11655e-47	-0.000642114	0.00368554	0.169136	0.151074	0.0657993	25.5727	1	46	7.25949e-06	0.756489	5.14206e-47	-0.00112401	7.25949e-06	0.357297	0.343325	0.0696987
101	Phone.Usage	Theta.Beta	0.00125376	Logarithmic	17.3053	1	46	0.000137613	0.737352	3.55755e-50	-0.0147656	0.000137613	0.273363	0.257566	0.061534	9.7416	1	46	0.00310973	0.738905	6.20724e-50	-0.0112379	0.00310973	0.174764	0.156824	0.0624202
102	Phone.Usage	Theta.Beta	0.00125376	Exponential	9.06015	1	46	0.00423069	-0.306022	1.76472e-22	-0.000980983	0.00423069	0.16455	0.146388	0.102196	21.6853	1	46	2.75379e-05	-0.278988	3.66092e-20	-0.00158254	2.75379e-05	0.320384	0.30561	0.106565
103	Phone.Usage	Complexity	0.00155649	Linear	8.06972	1	45	0.00673765	67.4334	2.52855e-41	0.0718576	0.00673765	0.152059	0.133216	7.9068	20.3511	1	45	4.59012e-05	67.2578	2.27418e-40	0.119615	4.59012e-05	0.311411	0.29611	8.28801
104	Phone.Usage	Complexity	0.00155649	Logarithmic	12.2351	1	45	0.00106816	67.689	2.54687e-43	1.53868	0.00106816	0.213769	0.196297	7.61365	11.293	1	45	0.00159403	69.4655	2.67787e-43	1.51877	0.00159403	0.200612	0.182847	7.82231
105	Phone.Usage	Complexity	0.00155649	Exponential	7.7388	1	45	0.00786853	4.20347	4.41051e-69	0.00105142	0.00786853	0.146738	0.127777	0.11814	17.8888	1	45	0.000113361	4.209	3.27244e-68	0.00167365	0.000113361	0.284452	0.268551	0.123689
106	Electricity.Usage	Alpha	0.0206664	Linear	5.6697	1	82	0.0195779	9.20013	1.1303e-69	0.0109102	0.0195779	0.0646712	0.0532647	1.17497	3.63057	1	82	0.0602322	8.92661	2.06238e-67	0.00903992	0.0602322	0.0423981	0.03072	1.21661
107	Electricity.Usage	Alpha	0.0206664	Logarithmic	6.65351	1	82	0.0116807	8.7996	2.24619e-49	0.278781	0.0116807	0.0750507	0.0637708	1.16843	1.68036	1	82	0.198513	8.74948	1.36028e-47	0.147018	0.198513	0.0200807	0.00813043	1.22612
108	Electricity.Usage	Alpha	0.0206664	Exponential	6.42344	1	82	0.0131642	2.214	4.13896e-103	0.00108267	0.0131642	0.072644	0.0613348	0.109543	4.77468	1	82	0.0317349	2.18927	1.24655e-101	0.000962284	0.0317349	0.0550239	0.0434998	0.112929
109	Electricity.Usage	Peak.Alpha.Frequency	0.877196	Linear	1.3979	1	82	0.240493	9.90203	2.06047e-68	0.00604576	0.240493	0.0167618	0.00477106	1.31125	0.0883057	1	82	0.767094	9.81326	1.21836e-67	0.00153971	0.767094	0.00107574	-0.0111063	1.32867
110	Electricity.Usage	Peak.Alpha.Frequency	0.877196	Logarithmic	0.225795	1	82	0.635923	9.88692	3.52333e-49	0.0580433	0.635923	0.00274603	-0.0094156	1.32057	0.0602138	1	82	0.806771	9.78006	1.5298e-48	0.0302265	0.806771	0.000733776	-0.0114524	1.33169
111	Electricity.Usage	Peak.Alpha.Frequency	0.877196	Exponential	1.52908	1	82	0.219781	2.28508	6.29138e-100	0.000596341	0.219781	0.0183059	0.00633403	0.123667	0.0959383	1	82	0.757545	2.28377	1.27647e-99	0.000150587	0.757545	0.00116861	-0.0110123	0.124671
112	Electricity.Usage	Alpha.Energy	0.0339336	Linear	1.62162	1	79	0.2066	0.666633	6.52214e-07	0.00476541	0.2066	0.020114	0.00771036	0.941077	3.83649	1	79	0.0536773	0.33409	0.0115469	0.00768608	0.0536773	0.046314	0.0342421	0.986819
113	Electricity.Usage	Alpha.Energy	0.0339336	Logarithmic	2.82938	1	79	0.0965033	0.434056	0.0462896	0.149824	0.0965033	0.0345765	0.022356	0.934106	0.763105	1	79	0.385006	0.218726	0.345345	0.0836176	0.385006	0.00956714	-0.00296998	1.00384
114	Electricity.Usage	Alpha.Energy	0.0339336	Exponential	1.01311	1	79	0.317231	-1.08075	3.12223e-08	0.00538173	0.317231	0.0126618	0.000163892	1.3446	10.0867	1	79	0.00213058	-1.12481	3.12527e-08	0.0176742	0.00213058	0.113223	0.101998	1.39947
115	Electricity.Usage	CV_Alpha	0.0842036	Linear	3.92954	1	82	0.0507942	6.63418	1.44101e-09	0.0578884	0.0507942	0.0457298	0.0340923	7.48847	1.61961	1	82	0.206742	4.75314	1.17589e-05	0.0388995	0.206742	0.0193688	0.00740992	7.8381
116	Electricity.Usage	CV_Alpha	0.0842036	Logarithmic	5.62953	1	82	0.0200012	4.19097	0.0145577	1.62746	0.0200012	0.0642424	0.0528307	7.41548	0.585837	1	82	0.446231	3.95316	0.0307953	0.562486	0.446231	0.00709367	-0.00501494	7.94489
117	Electricity.Usage	CV_Alpha	0.0842036	Exponential	2.87904	1	82	0.0935327	1.64998	1.03668e-28	0.00492445	0.0935327	0.0339193	0.0221378	0.74423	6.56916	1	82	0.0122031	1.55163	7.96015e-27	0.00749241	0.0122031	0.0741698	0.0628792	0.749617
118	Electricity.Usage	CV_Complexity	0.460606	Linear	0.142951	1	82	0.706342	12.4398	1.772e-29	-0.00804972	0.706342	0.00174027	-0.0104336	5.45959	1.08515	1	82	0.300609	12.5513	1.21062e-29	-0.0222466	0.300609	0.0130607	0.00102488	5.47635
119	Electricity.Usage	CV_Complexity	0.460606	Logarithmic	0.3537	1	82	0.553664	12.9375	8.48169e-17	-0.299955	0.553664	0.00429489	-0.00784785	5.4526	0.460596	1	82	0.499256	12.9286	8.85304e-17	-0.342368	0.499256	0.00558565	-0.00654135	5.45377
120	Electricity.Usage	CV_Complexity	0.460606	Exponential	0.341797	1	82	0.560399	2.4208	2.69614e-53	-0.00113569	0.560399	0.00415096	-0.00799354	0.498137	0.952283	1	82	0.332009	2.53078	3.89093e-54	-0.00193296	0.332009	0.0114799	-0.000575233	0.507939
121	Electricity.Usage	Theta.Beta	0.177588	Linear	0.571721	1	82	0.451742	0.748729	1.24117e-87	-0.000169084	0.451742	0.00692394	-0.00518675	0.0573434	2.07024	1	82	0.154004	0.766743	3.66842e-87	-0.000333913	0.154004	0.0246252	0.0127304	0.0595107
122	Electricity.Usage	Theta.Beta	0.177588	Logarithmic	1.30843	1	82	0.256007	0.758625	9.40341e-69	-0.0060404	0.256007	0.0157059	0.00370228	0.0570893	0.603166	1	82	0.439607	0.771461	7.21663e-68	-0.00427808	0.439607	0.00730198	-0.0048041	0.0595518
123	Electricity.Usage	Theta.Beta	0.177588	Exponential	0.631276	1	82	0.429181	-0.292032	2.43058e-42	-0.000259721	0.429181	0.00763967	-0.00446229	0.0838243	1.79205	1	82	0.184376	-0.265165	4.97103e-38	-0.000455539	0.184376	0.0213869	0.00945259	0.0872616
124	Electricity.Usage	Complexity	0.0282037	Linear	2.66183	1	80	0.106713	65.8826	5.23198e-68	0.0535645	0.106713	0.0322015	0.020104	8.39142	9.20591	1	80	0.00325297	64.5375	8.14068e-67	0.101066	0.00325297	0.103198	0.0919884	8.51376
125	Electricity.Usage	Complexity	0.0282037	Logarithmic	4.87681	1	80	0.0300821	63.1688	1.97454e-48	1.70777	0.0300821	0.0574575	0.0456757	8.28121	5.37145	1	80	0.0230253	63.4829	1.58115e-48	1.79585	0.0230253	0.0629186	0.0512051	8.29765
126	Electricity.Usage	Complexity	0.0282037	Exponential	2.30653	1	80	0.132774	4.18002	2.45157e-116	0.000779042	0.132774	0.0280236	0.0158739	0.131108	7.66179	1	80	0.00700566	4.16847	6.85469e-116	0.00143428	0.00700566	0.0874017	0.0759942	0.13244
127	Population	Alpha	0.168221	Linear	17.1417	1	23	0.000396909	9.06585	9.87488e-30	1.88909e-07	0.000396909	0.42703	0.402118	0.516278	10.9955	1	23	0.00301228	9.0492	1.54172e-29	1.53984e-07	0.00301228	0.32344	0.294024	0.525444
128	Population	Alpha	0.168221	Logarithmic	8.59194	1	23	0.00750632	8.22147	4.57458e-17	0.107049	0.00750632	0.271966	0.240313	0.58196	1.27777	1	23	0.269965	8.68836	8.39237e-17	0.0448471	0.269965	0.0526312	0.0114413	0.632213
129	Population	Alpha	0.168221	Exponential	17.3288	1	23	0.000375252	2.20383	1.37931e-38	1.90009e-08	0.000375252	0.429688	0.404892	0.0516474	12.0383	1	23	0.00207612	2.20282	1.84171e-38	1.60301e-08	0.00207612	0.343575	0.315034	0.0522773
130	Population	Peak.Alpha.Frequency	0.0650314	Linear	0.0771294	1	23	0.783707	10.135	1.19834e-26	-1.93183e-08	0.783707	0.00334225	-0.0399907	0.787079	6.4089	1	23	0.0186457	10.2111	2.36858e-25	-2.02184e-07	0.0186457	0.217924	0.183921	0.903677
131	Population	Peak.Alpha.Frequency	0.0650314	Logarithmic	2.63053	1	23	0.118456	10.8455	2.49225e-17	-0.0760146	0.118456	0.102633	0.0636167	0.746845	2.20169	1	23	0.151436	10.719	3.58962e-17	-0.0698782	0.151436	0.0873626	0.0476828	0.750444
132	Population	Peak.Alpha.Frequency	0.0650314	Exponential	0.0669035	1	23	0.7982	2.31322	1.13739e-35	-1.65976e-09	0.7982	0.00290041	-0.0404517	0.0726072	7.00939	1	23	0.014389	2.32347	3.46401e-34	-1.98001e-08	0.014389	0.233573	0.20025	0.0846224
133	Population	Alpha.Energy	0.623812	Linear	17.1399	1	23	0.000397121	0.524766	1.25234e-05	1.59552e-07	0.000397121	0.427004	0.402092	0.436069	3.72215	1	23	0.0661229	0.476434	0.000168199	8.3302e-08	0.0661229	0.139291	0.101869	0.48856
134	Population	Alpha.Energy	0.623812	Logarithmic	5.92273	1	23	0.0231267	-0.0737061	0.823046	0.0784568	0.0231267	0.204778	0.170203	0.513717	0.293327	1	23	0.593305	0.361933	0.324746	0.0192723	0.593305	0.0125927	-0.030338	0.567039
135	Population	Alpha.Energy	0.623812	Exponential	6.37975	1	23	0.0188853	-0.786541	1.48716e-05	1.47777e-07	0.0188853	0.217148	0.183111	0.662008	2.38969	1	23	0.135787	-0.740865	4.14019e-05	9.22069e-08	0.135787	0.0941206	0.0547346	0.674918
136	Population	CV_Alpha	0.691342	Linear	15.8679	1	23	0.000586138	6.14787	6.16879e-08	1.27094e-06	0.000586138	0.408252	0.382524	3.61014	3.35859	1	23	0.079834	6.34994	0.000438819	-1.1536e-06	0.079834	0.127419	0.0894808	7.12254
137	Population	CV_Alpha	0.691342	Logarithmic	4.3884	1	23	0.0473951	1.95221	0.481413	0.565372	0.0473951	0.160228	0.123717	4.30067	0.154643	1	23	0.697758	7.39256	0.0295632	-0.123968	0.697758	0.00667872	-0.0365092	5.0234
138	Population	CV_Alpha	0.691342	Exponential	8.97097	1	23	0.00646337	1.75277	2.98344e-15	1.16015e-07	0.00646337	0.280597	0.249319	0.438283	4.47829	1	23	0.0453628	1.84827	1.20763e-10	-1.44383e-07	0.0453628	0.162976	0.126583	0.772005
139	Population	CV_Complexity	0.183112	Linear	5.70071	1	23	0.0255622	13.0108	1.67987e-16	-6.01462e-07	0.0255622	0.198626	0.163784	2.85038	3.3433	1	23	0.0804786	12.1059	2.12897e-15	-4.81586e-07	0.0804786	0.126913	0.0889523	2.9802
140	Population	CV_Complexity	0.183112	Logarithmic	3.82522	1	23	0.0627403	15.901	1.48431e-08	-0.361868	0.0627403	0.142598	0.10532	2.94834	2.33117	1	23	0.140443	14.4621	1.49162e-07	-0.294063	0.140443	0.0920276	0.0525505	3.06908
141	Population	CV_Complexity	0.183112	Exponential	8.38827	1	23	0.00814236	2.54368	5.12538e-26	-5.38839e-08	0.00814236	0.267242	0.235383	0.210514	6.12313	1	23	0.0211488	2.49696	1.29874e-25	-4.707e-08	0.0211488	0.21025	0.175913	0.215237
142	Population	Theta.Beta	0.559305	Linear	18.721	1	23	0.000249359	0.75947	1.81335e-36	-8.41542e-09	0.000249359	0.448718	0.42475	0.0220075	3.79235	1	23	0.0637969	0.761248	2.73245e-35	-4.27221e-09	0.0637969	0.141546	0.104222	0.0248231
143	Population	Theta.Beta	0.559305	Logarithmic	5.72443	1	23	0.0252888	0.789541	2.41454e-24	-0.00398229	0.0252888	0.199288	0.164474	0.0265229	0.895132	1	23	0.353925	0.770918	1.30724e-23	-0.00165608	0.353925	0.0374609	-0.00438868	0.0278928
144	Population	Theta.Beta	0.559305	Exponential	19.2633	1	23	0.000213513	-0.27537	2.87681e-23	-1.16711e-08	0.000213513	0.455792	0.432131	0.030089	3.56417	1	23	0.0717198	-0.272796	6.99513e-22	-5.72495e-09	0.0717198	0.134172	0.0965273	0.0343124
145	Population	Complexity	0.315252	Linear	12.0405	1	23	0.00207447	64.6993	6.34673e-28	1.35509e-06	0.00207447	0.343617	0.315079	4.41881	6.39847	1	23	0.018731	65.5948	8.20232e-28	1.01279e-06	0.018731	0.217646	0.183631	4.53045
146	Population	Complexity	0.315252	Logarithmic	4.04937	1	23	0.0560419	59.916	1.89401e-15	0.635113	0.0560419	0.149703	0.112734	5.02935	3.71007	1	23	0.0665327	60.6943	1.65705e-15	0.61203	0.0665327	0.138902	0.101463	5.06333
147	Population	Complexity	0.315252	Exponential	10.7423	1	23	0.00330394	4.16757	3.54742e-42	1.97471e-08	0.00330394	0.318363	0.288726	0.0681733	5.60045	1	23	0.0267547	4.1835	6.301e-42	1.46749e-08	0.0267547	0.195817	0.160852	0.0701653
148	Education.Level	Alpha	0.00870616	Linear	15.097	1	11	0.00253927	8.66463	1.9235e-14	0.0787028	0.00253927	0.578495	0.540176	0.304716	5.17168	1	11	0.0439872	8.78711	5.34829e-14	0.0512865	0.0439872	0.319799	0.257962	0.339264
149	Education.Level	Alpha	0.00870616	Logarithmic	6.32755	1	11	0.0287063	8.62893	2.39745e-12	0.345441	0.0287063	0.365173	0.307461	0.373957	2.88386	1	11	0.117545	8.72377	3.64804e-12	0.245033	0.117545	0.207713	0.135687	0.392919
150	Education.Level	Alpha	0.00870616	Exponential	15.6663	1	11	0.00224147	2.16262	1.05681e-18	0.00818991	0.00224147	0.587494	0.549994	0.0311276	5.9882	1	11	0.0324132	2.17372	2.93796e-18	0.00558554	0.0324132	0.352492	0.293627	0.0343373
151	Education.Level	Peak.Alpha.Frequency	0.669334	Linear	1.24654	1	11	0.288008	10.2922	1.03628e-12	-0.0386768	0.288008	0.101787	0.0201317	0.521131	0.0985969	1	11	0.759395	9.98855	2.48488e-12	-0.0114381	0.759395	0.00888372	-0.0812178	0.547988
152	Education.Level	Peak.Alpha.Frequency	0.669334	Logarithmic	1.64307	1	11	0.226263	10.4352	9.43422e-12	-0.241429	0.226263	0.129958	0.0508633	0.512893	0.112217	1	11	0.743935	10.0276	2.75389e-11	-0.0669179	0.743935	0.0100985	-0.0798925	0.543975
153	Education.Level	Peak.Alpha.Frequency	0.669334	Exponential	1.17556	1	11	0.301453	2.32882	9.05702e-17	-0.00362223	0.301453	0.096551	0.0144193	0.0502577	0.104943	1	11	0.752052	2.30131	1.67921e-16	-0.00113131	0.752052	0.00945014	-0.0805998	0.0525358
154	Education.Level	Alpha.Energy	0.00604372	Linear	25.8286	1	11	0.000353769	0.136815	0.241976	0.0673522	0.000353769	0.701319	0.674166	0.199366	19.3845	1	11	0.0010583	0.199096	0.104429	0.0593282	0.0010583	0.637973	0.605062	0.202714
155	Education.Level	Alpha.Energy	0.00604372	Logarithmic	11.5619	1	11	0.00592612	0.0669834	0.714378	0.318057	0.00592612	0.512453	0.468131	0.254716	8.53334	1	11	0.0139079	0.142838	0.444252	0.275778	0.0139079	0.43686	0.385666	0.257078
156	Education.Level	Alpha.Energy	0.00604372	Exponential	25.0132	1	11	0.000401695	-1.31805	7.12203e-06	0.0996063	0.000401695	0.694556	0.666789	0.299607	22.9324	1	11	0.000563412	-1.25183	1.32396e-05	0.0967596	0.000563412	0.675826	0.646355	0.303962
157	Education.Level	CV_Alpha	0.0440838	Linear	11.149	1	11	0.00660496	2.95259	0.0434132	0.517591	0.00660496	0.503363	0.458214	2.33195	3.92775	1	11	0.0730372	4.45997	0.00804582	0.328018	0.0730372	0.263117	0.196128	2.48986
158	Education.Level	CV_Alpha	0.0440838	Logarithmic	4.17792	1	11	0.0656509	2.99323	0.15734	2.11448	0.0656509	0.275263	0.209378	2.81702	2.29056	1	11	0.158352	4.0399	0.0681696	1.58582	0.158352	0.172345	0.0971038	2.8533
159	Education.Level	CV_Alpha	0.0440838	Exponential	8.37736	1	11	0.0145914	1.40276	4.41324e-06	0.0583497	0.0145914	0.432327	0.38072	0.303274	5.7444	1	11	0.0354359	1.52812	2.67052e-06	0.0499716	0.0354359	0.343064	0.283343	0.313654
160	Education.Level	CV_Complexity	0.00122296	Linear	34.2586	1	11	0.000110393	15.6573	7.14548e-11	-0.455364	0.000110393	0.756952	0.734857	1.17037	30.4844	1	11	0.000180372	16.1698	1.18495e-10	-0.464874	0.000180372	0.73484	0.710735	1.26662
161	Education.Level	CV_Complexity	0.00122296	Logarithmic	29.5505	1	11	0.00020513	16.686	7.94618e-10	-2.46827	0.00020513	0.728733	0.704072	1.23645	32.3223	1	11	0.000141234	16.7798	1.06212e-09	-2.6673	0.000141234	0.746089	0.723006	1.27757
162	Education.Level	CV_Complexity	0.00122296	Exponential	35.2922	1	11	9.72166e-05	2.77147	1.5338e-14	-0.0377027	9.72166e-05	0.762379	0.740777	0.0954734	33.6087	1	11	0.000119762	2.7727	1.5893e-14	-0.0369284	0.000119762	0.753411	0.730994	0.0958262
163	Education.Level	Theta.Beta	0.0123716	Linear	20.1546	1	11	0.000917093	0.782171	1.05066e-17	-0.00414054	0.000917093	0.646923	0.614825	0.0138746	8.09036	1	11	0.015957	0.772443	2.98268e-17	-0.00284877	0.015957	0.423793	0.37141	0.0150669
164	Education.Level	Theta.Beta	0.0123716	Logarithmic	8.8558	1	11	0.0126123	0.785483	1.5295e-15	-0.0189927	0.0126123	0.446006	0.395643	0.0173795	6.60033	1	11	0.0260917	0.782201	1.76087e-15	-0.0165391	0.0260917	0.375012	0.318195	0.0175305
165	Education.Level	Theta.Beta	0.0123716	Exponential	19.929	1	11	0.000956021	-0.24445	1.06459e-10	-0.00562618	0.000956021	0.644346	0.612014	0.0189592	7.66913	1	11	0.0182492	-0.257738	1.53404e-10	-0.0038066	0.0182492	0.410792	0.357228	0.0206782
166	Education.Level	Complexity	0.000506101	Linear	43.1477	1	11	4.0316e-05	59.8673	6.07476e-15	0.82756	4.0316e-05	0.796852	0.778384	1.89527	33.6504	1	11	0.000119133	60.2727	7.23534e-15	0.747604	0.000119133	0.753642	0.731246	1.93877
167	Education.Level	Complexity	0.000506101	Logarithmic	22.0334	1	11	0.000656522	58.5283	1.47882e-12	4.18272	0.000656522	0.667003	0.636731	2.42652	17.7117	1	11	0.0014644	59.0877	1.4935e-12	3.78942	0.0014644	0.61688	0.582051	2.45193
168	Education.Level	Complexity	0.000506101	Exponential	43.0243	1	11	4.0835e-05	4.09644	3.32207e-22	0.0123468	4.0835e-05	0.796388	0.777878	0.028317	36.0641	1	11	8.858e-05	4.10184	3.71773e-22	0.0114354	8.858e-05	0.766276	0.745028	0.028646
169	Age	Alpha	0.125069	Linear	1.41283	1	44	0.240963	9.45505	6.50687e-37	-0.00608977	0.240963	0.0311108	0.00909056	0.549496	3.09415	1	44	0.0855269	9.48762	1.31776e-36	-0.00919312	0.0855269	0.0657014	0.0444674	0.560532
170	Age	Alpha	0.125069	Logarithmic	0.78609	1	44	0.380106	9.89358	3.29064e-16	-0.189202	0.380106	0.0175521	-0.00477626	0.553328	2.92245	1	44	0.0943997	10.4597	1.44721e-16	-0.376695	0.0943997	0.0622826	0.0409709	0.571359
171	Age	Alpha	0.125069	Exponential	1.65794	1	44	0.204614	2.24659	2.82465e-52	-0.000694633	0.204614	0.0363121	0.0144101	0.0578602	3.10316	1	44	0.085088	2.24687	7.43323e-52	-0.000971686	0.085088	0.0658801	0.0446501	0.0591606
172	Age	Peak.Alpha.Frequency	0.225542	Linear	13.409	1	44	0.000668363	8.94737	6.92595e-30	0.026	0.000668363	0.23357	0.216151	0.761522	0.97695	1	44	0.328357	9.59766	1.09293e-29	0.00761074	0.328357	0.0217211	-0.000512486	0.825846
173	Age	Peak.Alpha.Frequency	0.225542	Logarithmic	7.40449	1	44	0.00928451	6.94066	2.54868e-07	0.844553	0.00928451	0.144044	0.12459	0.804771	0.864081	1	44	0.357671	8.79689	3.34286e-09	0.301998	0.357671	0.01926	-0.00302958	0.842401
174	Age	Peak.Alpha.Frequency	0.225542	Exponential	11.2343	1	44	0.00165775	2.20918	6.47944e-48	0.00223704	0.00165775	0.203394	0.185289	0.0715828	1.20194	1	44	0.278899	2.26176	2.90565e-47	0.000775331	0.278899	0.0265904	0.0044675	0.0758498
175	Age	Alpha.Energy	0.00277214	Linear	4.22468	1	44	0.0458051	0.933845	3.01463e-06	-0.00806415	0.0458051	0.0876041	0.0668678	0.420795	9.57825	1	44	0.0034181	1.06429	3.71041e-07	-0.0123966	0.0034181	0.178771	0.160107	0.429605
176	Age	Alpha.Energy	0.00277214	Logarithmic	3.99651	1	44	0.0517943	1.78752	0.00456647	-0.325198	0.0517943	0.0832668	0.0624319	0.421794	10.1817	1	44	0.00261675	2.50596	0.000170964	-0.529505	0.00261675	0.187918	0.169462	0.430281
177	Age	Alpha.Energy	0.00277214	Exponential	7.69359	1	44	0.00809962	0.134855	0.729824	-0.0241888	0.00809962	0.148831	0.129486	0.935316	9.3126	1	44	0.00384976	0.508851	0.211423	-0.0275221	0.00384976	0.174679	0.155922	0.967285
178	Age	CV_Alpha	0.0558036	Linear	1.1967	1	44	0.279935	7.90912	2.38774e-08	-0.0286735	0.279935	0.0264776	0.00435214	2.81123	3.72408	1	44	0.0600963	8.3446	1.28864e-08	-0.0519687	0.0600963	0.0780335	0.0570797	2.88829
179	Age	CV_Alpha	0.0558036	Logarithmic	1.37435	1	44	0.247374	11.3549	0.00655129	-1.26853	0.247374	0.0302891	0.00825026	2.80572	3.5042	1	44	0.0678697	13.8301	0.00138072	-2.06204	0.0678697	0.0737661	0.0527154	2.85624
180	Age	CV_Alpha	0.0558036	Exponential	1.10681	1	44	0.298521	1.99243	2.00108e-14	-0.00421945	0.298521	0.0245375	0.00236787	0.430158	5.15444	1	44	0.028137	2.20081	1.30041e-15	-0.00926822	0.028137	0.104862	0.0845181	0.437838
181	Age	CV_Complexity	0.507477	Linear	0.00554821	1	44	0.940961	12.5266	4.3677e-10	0.00262932	0.940961	0.00012608	-0.0225983	3.78595	0.580535	1	44	0.450168	11.2177	8.66122e-09	0.0271244	0.450168	0.0130222	-0.00940915	3.81816
182	Age	CV_Complexity	0.507477	Logarithmic	0.186017	1	44	0.668358	10.3381	0.0600794	0.62845	0.668358	0.00420987	-0.0184217	3.77821	0.508883	1	44	0.479389	8.53157	0.119814	1.04357	0.479389	0.0114333	-0.0110341	3.7932
183	Age	CV_Complexity	0.507477	Exponential	0.186873	1	44	0.667643	2.54431	7.03927e-23	-0.00129759	0.667643	0.00422915	-0.018402	0.321939	0.608644	1	44	0.439476	2.41573	1.15544e-21	0.00238866	0.439476	0.0136441	-0.0087731	0.328384
184	Age	Theta.Beta	0.0634881	Linear	0.464441	1	44	0.499127	0.746428	6.63601e-45	0.000180163	0.499127	0.0104452	-0.0120447	0.0283536	3.66797	1	44	0.061982	0.737386	5.45845e-44	0.000524992	0.061982	0.0769483	0.0559698	0.0294001
185	Age	Theta.Beta	0.0634881	Logarithmic	0.453241	1	44	0.504321	0.727	5.42414e-22	0.00736267	0.504321	0.0101959	-0.0122996	0.0283572	3.14268	1	44	0.0831913	0.685949	1.72394e-20	0.0200136	0.0831913	0.0666632	0.045451	0.0292731
186	Age	Theta.Beta	0.0634881	Exponential	0.365938	1	44	0.548334	-0.292242	3.97568e-22	0.000217993	0.548334	0.00824818	-0.0142916	0.0386497	3.22526	1	44	0.0793792	-0.303572	3.72671e-22	0.000671148	0.0793792	0.0682951	0.04712	0.0400816
187	Age	Complexity	0.532038	Linear	0.0696731	1	44	0.793046	65.3933	1.60787e-30	0.0132277	0.793046	0.00158098	-0.0211104	5.37476	0.539967	1	44	0.466345	67.2529	8.35822e-31	-0.0372853	0.466345	0.0121232	-0.0103285	5.44205
188	Age	Complexity	0.532038	Logarithmic	0.0219959	1	44	0.882776	67.068	2.98716e-11	-0.30759	0.882776	0.000499657	-0.0222163	5.37767	0.455743	1	44	0.503153	70.8667	6.82893e-12	-1.40574	0.503153	0.0102516	-0.0122427	5.39932
189	Age	Complexity	0.532038	Exponential	0.0125996	1	44	0.911137	4.18201	1.99068e-57	8.59957e-05	0.911137	0.000286274	-0.0224345	0.0821686	0.595494	1	44	0.444427	4.20968	2.21e-57	-0.000596534	0.444427	0.0133532	-0.00907055	0.0829096
190	Fruit.Variety	Alpha	0.173546	Linear	1.09578	1	6	0.33552	9.28408	9.66947e-11	-0.00260461	0.33552	0.154427	0.0134983	0.151865	1.70114	1	6	0.239935	9.33524	1.10208e-10	-0.00333512	0.239935	0.220894	0.0910434	0.15607
191	Fruit.Variety	Alpha	0.173546	Logarithmic	2.64907	1	6	0.154734	9.33571	8.93443e-11	-0.0478747	0.154734	0.306284	0.190665	0.137554	2.76171	1	6	0.147608	9.32946	9.1546e-11	-0.0490479	0.147608	0.315202	0.201069	0.138021
192	Fruit.Variety	Alpha	0.173546	Exponential	1.06254	1	6	0.342385	2.22815	8.77187e-13	-0.000281043	0.342385	0.150447	0.00885504	0.0166409	1.66914	1	6	0.243902	2.23385	1.02306e-12	-0.000362319	0.243902	0.217644	0.0872516	0.0171168
193	Fruit.Variety	Peak.Alpha.Frequency	0.173546	Linear	3.86038	1	6	0.0970491	9.26279	6.84297e-06	0.0317506	0.0970491	0.391504	0.290089	0.98631	0.702309	1	6	0.434117	9.5342	1.17935e-05	0.0153012	0.434117	0.104786	-0.0444161	1.11439
194	Fruit.Variety	Peak.Alpha.Frequency	0.173546	Logarithmic	0.66226	1	6	0.446848	9.71533	2.75658e-05	0.208809	0.446848	0.0994046	-0.0506946	1.19991	1.44589	1	6	0.274485	8.93557	7.43363e-05	0.337466	0.274485	0.194186	0.0598838	1.31243
195	Fruit.Variety	Peak.Alpha.Frequency	0.173546	Exponential	3.94316	1	6	0.094271	2.23468	1.75867e-08	0.00283472	0.094271	0.39657	0.295999	0.0871294	1.04112	1	6	0.346926	2.2531	2.97967e-08	0.00160401	0.346926	0.147863	0.00584044	0.0959476
196	Fruit.Variety	Alpha.Energy	0.536187	Linear	0.0926862	1	6	0.771073	0.72385	0.0205266	-0.0017811	0.771073	0.0152127	-0.148919	0.357073	0.670593	1	6	0.444146	0.812285	0.0141622	-0.00490957	0.444146	0.10053	-0.0493819	0.365924
197	Fruit.Variety	Alpha.Energy	0.536187	Logarithmic	0.0461886	1	6	0.836952	0.712203	0.0314479	-0.0164731	0.836952	0.00763929	-0.157754	0.358444	1.0057	1	6	0.35465	0.911248	0.0149415	-0.0813826	0.35465	0.143554	0.000813499	0.3795
198	Fruit.Variety	Alpha.Energy	0.536187	Exponential	0.93778	1	6	0.370248	-0.222289	0.595958	-0.00970569	0.370248	0.13517	-0.00896836	0.611721	0.469519	1	6	0.51879	-0.202805	0.636493	-0.00704771	0.51879	0.072574	-0.081997	0.627767
199	Fruit.Variety	CV_Alpha	0.901539	Linear	0.103961	1	6	0.758067	6.78423	0.00531468	0.0129541	0.758067	0.0170317	-0.146796	2.45217	0.0461661	1	6	0.836991	6.94543	0.00624505	-0.00914946	0.836991	0.00763561	-0.157758	2.59903
200	Fruit.Variety	CV_Alpha	0.901539	Logarithmic	0.151295	1	6	0.71073	7.80129	0.00414999	-0.203175	0.71073	0.0245956	-0.137972	2.44271	0.207237	1	6	0.66495	7.42544	0.00595131	-0.244323	0.66495	0.0333864	-0.127716	2.50983
201	Fruit.Variety	CV_Alpha	0.901539	Exponential	0.0389221	1	6	0.850117	1.90443	7.90765e-05	0.00100147	0.850117	0.00644521	-0.159147	0.309826	0.0670451	1	6	0.804343	1.93749	8.56149e-05	-0.00135609	0.804343	0.0110507	-0.153774	0.319655
202	Fruit.Variety	CV_Complexity	1	Linear	0.0627474	1	6	0.810562	13.091	9.79904e-05	-0.00907836	0.810562	0.0103497	-0.154592	2.21201	0.0275972	1	6	0.873516	13.2471	9.66425e-05	-0.0060775	0.873516	0.00457848	-0.161325	2.2329
203	Fruit.Variety	CV_Complexity	1	Logarithmic	0.914098	1	6	0.375948	11.5668	0.000225974	0.423483	0.375948	0.132208	-0.0124242	2.07135	0.156399	1	6	0.706172	13.7282	0.000210543	-0.205263	0.706172	0.0254043	-0.137028	2.42722
204	Fruit.Variety	CV_Complexity	1	Exponential	0.0297774	1	6	0.86867	2.55362	6.11592e-07	-0.000510518	0.86867	0.0049384	-0.160905	0.180569	0.0181739	1	6	0.89717	2.58011	6.40575e-07	-0.000406127	0.89717	0.00301983	-0.163144	0.183872
205	Fruit.Variety	Theta.Beta	0.0354479	Linear	12.9385	1	6	0.0114073	0.734016	1.53242e-11	0.000520468	0.0114073	0.683186	0.630384	0.00883137	8.70522	1	6	0.0255977	0.735787	1.82167e-11	0.00044046	0.0255977	0.591982	0.523978	0.00911158
206	Fruit.Variety	Theta.Beta	0.0354479	Logarithmic	7.9371	1	6	0.0304627	0.733412	6.68012e-11	0.00620201	0.0304627	0.569494	0.497743	0.0102947	11.2813	1	6	0.0152529	0.7304	1.14502e-10	0.00805602	0.0152529	0.652804	0.594939	0.0112164
207	Fruit.Variety	Theta.Beta	0.0354479	Exponential	13.0346	1	6	0.0112263	-0.309202	1.51083e-08	0.000695236	0.0112263	0.684784	0.632248	0.0117533	8.7042	1	6	0.0256034	-0.306956	1.92854e-08	0.000587502	0.0256034	0.591953	0.523946	0.0121541
208	Fruit.Variety	Complexity	1	Linear	5.55925e-06	1	6	0.998195	65.016	3.87028e-07	0.00016443	0.998195	9.26541e-07	-0.166666	4.25647	0.00503211	1	6	0.945753	64.4128	4.2787e-07	0.00498461	0.945753	0.000837982	-0.165689	4.28877
209	Fruit.Variety	Complexity	1	Logarithmic	1.0002	1	6	0.355872	67.4542	3.38434e-07	-0.842753	0.355872	0.142882	2.90475e-05	3.94067	0.0147823	1	6	0.907199	64.1908	8.53001e-07	0.113924	0.907199	0.00245767	-0.163799	4.38184
210	Fruit.Variety	Complexity	1	Exponential	0.00093845	1	6	0.976555	4.17203	7.3417e-11	3.27152e-05	0.976555	0.000156384	-0.166484	0.065181	0.00739806	1	6	0.934255	4.16474	7.62976e-11	9.22848e-05	0.934255	0.00123149	-0.16523	0.065486
211	Grains.Variety	Alpha	0.29627	Linear	261.247	1	1	0.039337	8.66582	0.00191691	0.0553469	0.039337	0.996187	0.992374	0.0107851	166.656	1	1	0.0492157	8.66535	0.00237677	0.0548078	0.0492157	0.994035	0.988071	0.0133717
212	Grains.Variety	Alpha	0.29627	Logarithmic	5217.79	1	1	0.0088127	8.326	0.000800392	0.380769	0.0088127	0.999808	0.999617	0.00241765	3316.5	1	1	0.0110534	8.32456	0.00100739	0.382013	0.0110534	0.999699	0.999397	0.00304239
213	Grains.Variety	Alpha	0.29627	Exponential	236.742	1	1	0.0413173	2.16027	0.000892083	0.00611235	0.0413173	0.995794	0.991588	0.0012512	150.874	1	1	0.051715	2.16022	0.00110606	0.0060498	0.051715	0.993416	0.986831	0.00155128
214	Grains.Variety	Peak.Alpha.Frequency	1	Linear	0.11975	1	1	0.787909	9.89399	0.0212768	0.0150222	0.787909	0.106944	-0.786113	0.136726	0.164925	1	1	0.754416	9.89991	0.0263587	0.0218576	0.754416	0.141576	-0.716849	0.169518
215	Grains.Variety	Peak.Alpha.Frequency	1	Logarithmic	0.0693613	1	1	0.836059	9.84703	0.0391149	0.0803401	0.836059	0.0648624	-0.870275	0.13991	0.157503	1	1	0.759483	9.764	0.0496029	0.152349	0.759483	0.136072	-0.727857	0.176064
216	Grains.Variety	Peak.Alpha.Frequency	1	Exponential	0.117488	1	1	0.789778	2.29204	0.00919496	0.00148921	0.789778	0.105136	-0.789728	0.0136841	0.162781	1	1	0.755865	2.29264	0.0113969	0.00217333	0.755865	0.139993	-0.720015	0.016966
217	Grains.Variety	Alpha.Energy	1	Linear	0.618393	1	1	0.575769	0.406879	0.255956	0.0178544	0.575769	0.382103	-0.235793	0.0715102	0.257315	1	1	0.701145	0.40378	0.31088	0.0142793	0.701145	0.204654	-0.590692	0.0886609
218	Grains.Variety	Alpha.Energy	1	Logarithmic	0.840503	1	1	0.527619	0.275198	0.517041	0.13404	0.527619	0.45667	-0.0866594	0.0670567	0.292629	1	1	0.68432	0.314993	0.547048	0.0995278	0.68432	0.226383	-0.547235	0.0843844
219	Grains.Variety	Alpha.Energy	1	Exponential	0.712107	1	1	0.55378	-0.879573	0.217855	0.0346976	0.55378	0.415924	-0.168151	0.129504	0.306502	1	1	0.67811	-0.885184	0.263272	0.0282233	0.67811	0.234598	-0.530805	0.160564
220	Grains.Variety	CV_Alpha	0.29627	Linear	229.234	1	1	0.0419865	2.89142	0.0431366	0.389869	0.0419865	0.995657	0.991313	0.0811025	146.04	1	1	0.0525601	2.8879	0.0535031	0.385814	0.0525601	0.993199	0.986398	0.100554
221	Grains.Variety	CV_Alpha	0.29627	Logarithmic	10669	1	1	0.00616319	0.496029	0.0659656	2.68301	0.00616319	0.999906	0.999813	0.0119135	6768.06	1	1	0.00773796	0.488959	0.0840231	2.68915	0.00773796	0.999852	0.999705	0.014992
222	Grains.Variety	CV_Alpha	0.29627	Exponential	100.635	1	1	0.0632519	1.23003	0.0273877	0.0697062	0.0632519	0.990161	0.980322	0.0218853	63.4277	1	1	0.0795195	1.22909	0.0339712	0.0686121	0.0795195	0.984479	0.968957	0.0271342
223	Grains.Variety	CV_Complexity	1	Linear	1.87431	1	1	0.401617	17.0409	0.0953057	-0.461796	0.401617	0.65209	0.304181	1.06239	0.954965	1	1	0.507333	17.0869	0.117385	-0.408684	0.507333	0.488482	-0.0230361	1.31719
224	Grains.Variety	CV_Complexity	1	Logarithmic	2.59879	1	1	0.353468	20.1915	0.127866	-3.33721	0.353468	0.722129	0.444257	0.949454	1.19567	1	1	0.471596	19.6281	0.164057	-2.84855	0.471596	0.544558	0.0891151	1.1948
225	Grains.Variety	CV_Complexity	1	Exponential	1.72727	1	1	0.414078	2.8522	0.0424766	-0.0328709	0.414078	0.633333	0.266666	0.0787747	0.870536	1	1	0.522049	2.85561	0.0525595	-0.0289326	0.522049	0.465394	-0.0692124	0.0976676
226	Grains.Variety	Theta.Beta	1	Linear	0.8685	1	1	0.52242	0.764498	0.00477877	-0.000701847	0.52242	0.464811	-0.0703772	0.00237199	0.390199	1	1	0.644541	0.764601	0.00592403	-0.000583263	0.644541	0.280679	-0.438643	0.00294088
227	Grains.Variety	Theta.Beta	1	Logarithmic	1.17567	1	1	0.474271	0.769532	0.00787334	-0.00519673	0.474271	0.540372	0.0807434	0.00219818	0.454346	1	1	0.622422	0.768227	0.00992438	-0.00406538	0.622422	0.312406	-0.375189	0.0027662
228	Grains.Variety	Theta.Beta	1	Exponential	0.865536	1	1	0.522963	-0.268523	0.0179248	-0.000923317	0.522963	0.463961	-0.0720777	0.00312582	0.388597	1	1	0.645129	-0.268388	0.0222319	-0.000767047	0.645129	0.279849	-0.440302	0.0038755
229	Grains.Variety	Complexity	1	Linear	0.771248	1	1	0.541224	58.3227	0.0683677	0.72463	0.541224	0.435426	-0.129148	2.59881	0.33794	1	1	0.664772	58.2101	0.0847524	0.594707	0.664772	0.252582	-0.494836	3.2221
230	Grains.Variety	Complexity	1	Logarithmic	1.04448	1	1	0.493074	53.0768	0.124028	5.39011	0.493074	0.510878	0.0217557	2.41893	0.39007	1	1	0.644588	54.5123	0.151021	4.14514	0.644588	0.280612	-0.438776	3.04399
231	Grains.Variety	Complexity	1	Exponential	0.806159	1	1	0.534228	4.06805	0.0153266	0.0115421	0.534228	0.446339	-0.107322	0.0404882	0.356624	1	1	0.65728	4.06629	0.0190087	0.00951791	0.65728	0.262876	-0.474248	0.0501987
232	Protein.V.ariety	Alpha	0.386476	Linear	0.937191	1	6	0.370388	9.02161	7.03219e-11	0.0038167	0.370388	0.135097	-0.00905393	0.116316	1.39746	1	6	0.28187	9.01599	7.60491e-11	0.00471893	0.28187	0.188911	0.0537297	0.117771
233	Protein.V.ariety	Alpha	0.386476	Logarithmic	1.59262	1	6	0.25379	8.88446	3.95842e-09	0.0757562	0.25379	0.209759	0.0780516	0.111182	2.25121	1	6	0.18418	8.84145	4.20073e-09	0.0905258	0.18418	0.272834	0.151639	0.111747
234	Protein.V.ariety	Alpha	0.386476	Exponential	0.932302	1	6	0.371554	2.19959	5.99234e-13	0.000419375	0.371554	0.134487	-0.00976563	0.0128141	1.36501	1	6	0.286989	2.19912	6.46768e-13	0.000513835	0.286989	0.185337	0.0495597	0.0129754
235	Protein.V.ariety	Peak.Alpha.Frequency	0.710523	Linear	0.0541041	1	6	0.823801	10.0927	4.38565e-08	-0.00300475	0.823801	0.00893677	-0.15624	0.381116	0.680539	1	6	0.440958	9.72418	1.08539e-07	0.0119511	0.440958	0.101869	-0.0478197	0.427412
236	Protein.V.ariety	Peak.Alpha.Frequency	0.710523	Logarithmic	0.637763	1	6	0.454962	10.4775	1.73897e-06	-0.156938	0.454962	0.096081	-0.0545722	0.363975	0.71958	1	6	0.428819	9.34517	1.48382e-05	0.214307	0.428819	0.107087	-0.0417317	0.467918
237	Protein.V.ariety	Peak.Alpha.Frequency	0.710523	Exponential	0.0392497	1	6	0.849497	2.31033	2.85672e-10	-0.000252704	0.849497	0.0064991	-0.159084	0.0376322	0.71158	1	6	0.431259	2.27487	6.05653e-10	0.00120098	0.431259	0.106023	-0.0429735	0.0420037
238	Protein.V.ariety	Alpha.Energy	0.710523	Linear	0.07117	1	6	0.798573	0.526154	0.0021737	0.00118911	0.798573	0.0117226	-0.15299	0.131503	0.377646	1	6	0.56143	0.474641	0.00404297	0.00280382	0.56143	0.0592141	-0.0975836	0.134608
239	Protein.V.ariety	Alpha.Energy	0.710523	Logarithmic	0.323647	1	6	0.590068	0.437957	0.0745118	0.0395779	0.590068	0.0511805	-0.106956	0.128851	0.163745	1	6	0.699762	0.458534	0.0662883	0.0283575	0.699762	0.0265659	-0.135673	0.129794
240	Protein.V.ariety	Alpha.Energy	0.710523	Exponential	0.0257569	1	6	0.877763	-0.648069	0.0166232	0.00137196	0.877763	0.00427447	-0.16168	0.252208	0.459739	1	6	0.52302	-0.762259	0.00934743	0.00595724	0.52302	0.0711699	-0.0836351	0.259211
241	Protein.V.ariety	CV_Alpha	0.386476	Linear	0.932642	1	6	0.371473	5.3024	0.00045763	0.0322001	0.371473	0.134529	-0.00971601	0.983704	1.87641	1	6	0.219791	5.19502	0.000662038	0.0479319	0.219791	0.238232	0.111271	1.03234
242	Protein.V.ariety	CV_Alpha	0.386476	Logarithmic	1.42363	1	6	0.277843	4.22132	0.0304966	0.612396	0.277843	0.19177	0.0570651	0.950617	2.73184	1	6	0.149453	3.58872	0.0591806	0.87427	0.149453	0.312859	0.198336	0.979694
243	Protein.V.ariety	CV_Alpha	0.386476	Exponential	0.850188	1	6	0.392067	1.66194	1.78234e-05	0.00541779	0.392067	0.124112	-0.0218697	0.173352	1.48124	1	6	0.269274	1.66405	2.43082e-05	0.00755461	0.269274	0.197994	0.0643265	0.183132
244	Protein.V.ariety	CV_Complexity	0.26551	Linear	0.641096	1	6	0.453843	14.375	3.20912e-05	-0.0450529	0.453843	0.0965346	-0.0540429	1.66007	0.881607	1	6	0.384004	14.065	5.47864e-05	-0.0567484	0.384004	0.128111	-0.0172042	1.78312
245	Protein.V.ariety	CV_Complexity	0.26551	Logarithmic	1.23861	1	6	0.308329	16.1683	0.000658258	-0.955463	0.308329	0.171112	0.0329635	1.59008	2.44784	1	6	0.168722	17.1346	0.000633944	-1.41347	0.168722	0.289759	0.171386	1.67327
246	Protein.V.ariety	CV_Complexity	0.26551	Exponential	0.70629	1	6	0.432886	2.66277	1.22876e-07	-0.00340402	0.432886	0.105318	-0.0437962	0.119499	1.13137	1	6	0.328406	2.65154	1.82114e-07	-0.00458292	0.328406	0.158647	0.0184214	0.127117
247	Protein.V.ariety	Theta.Beta	0.710523	Linear	0.774587	1	6	0.412661	0.753663	3.45196e-11	0.000257439	0.412661	0.114337	-0.0332734	0.00862985	0.371643	1	6	0.564467	0.757293	4.39507e-11	0.000186543	0.564467	0.0583276	-0.0986178	0.00902778
248	Protein.V.ariety	Theta.Beta	0.710523	Logarithmic	0.117825	1	6	0.743113	0.754164	3.14324e-09	0.00168303	0.743113	0.0192593	-0.144197	0.00908126	0.313112	1	6	0.596031	0.75272	3.80963e-09	0.00282772	0.596031	0.0495971	-0.108803	0.00935962
249	Protein.V.ariety	Theta.Beta	0.710523	Exponential	0.760952	1	6	0.416569	-0.282786	6.42409e-08	0.00033658	0.416569	0.112551	-0.0353571	0.0113835	0.36656	1	6	0.567065	-0.277987	9.36737e-08	0.000244625	0.567065	0.0575758	-0.0994949	0.0119204
250	Protein.V.ariety	Complexity	1	Linear	0.147229	1	6	0.714426	65.1978	1.71344e-08	-0.0273604	0.714426	0.0239504	-0.138724	2.10373	0.0723234	1	6	0.796992	65.2513	1.79052e-08	-0.0193338	0.796992	0.0119103	-0.152771	2.12101
251	Protein.V.ariety	Complexity	1	Logarithmic	0.0251176	1	6	0.879274	65.153	1.19754e-06	-0.18183	0.879274	0.00416882	-0.161803	2.12494	0.16131	1	6	0.701868	66.2536	1.19835e-06	-0.468631	0.701868	0.0261812	-0.136122	2.16109
252	Protein.V.ariety	Complexity	1	Exponential	0.148158	1	6	0.713576	4.17711	3.50542e-12	-0.000426184	0.713576	0.024098	-0.138552	0.0326662	0.0690534	1	6	0.80151	4.17811	3.71102e-12	-0.000293804	0.80151	0.011378	-0.153392	0.032986
253	Vegetable.Variety	Alpha	0.0354479	Linear	9.08705	1	6	0.0235643	8.88838	9.41369e-12	0.00301691	0.0235643	0.602308	0.536026	0.0763493	8.16168	1	6	0.0289202	8.90631	1.02169e-11	0.00290432	0.0289202	0.576321	0.505708	0.0775548
254	Vegetable.Variety	Alpha	0.0354479	Logarithmic	4.47951	1	6	0.0786645	8.58832	2.26287e-08	0.121123	0.0786645	0.427454	0.33203	0.0916087	9.28203	1	6	0.0226092	8.25718	7.1184e-08	0.203086	0.0226092	0.607382	0.541946	0.106705
255	Vegetable.Variety	Alpha	0.0354479	Exponential	8.97499	1	6	0.0241378	2.18489	7.94907e-14	0.000332547	0.0241378	0.599332	0.532554	0.00846818	7.95611	1	6	0.0303279	2.18701	8.75233e-14	0.000318476	0.0303279	0.570081	0.498428	0.00861353
256	Vegetable.Variety	Peak.Alpha.Frequency	0.0634865	Linear	0.817793	1	6	0.400677	9.73638	1.74314e-07	0.00511705	0.400677	0.11995	-0.0267252	0.43167	1.83142	1	6	0.22472	9.41643	3.49639e-07	0.0083248	0.22472	0.233856	0.106165	0.469282
257	Vegetable.Variety	Peak.Alpha.Frequency	0.0634865	Logarithmic	1.14451	1	6	0.325839	8.92787	0.000140192	0.281819	0.325839	0.160194	0.0202263	0.421685	1.57082	1	6	0.256714	8.60632	0.000206435	0.341147	0.256714	0.207483	0.0753972	0.435718
258	Vegetable.Variety	Peak.Alpha.Frequency	0.0634865	Exponential	0.912637	1	6	0.376305	2.27457	9.3476e-10	0.000526763	0.376305	0.132024	-0.0126382	0.042065	1.9679	1	6	0.210241	2.24345	1.66703e-09	0.000840266	0.210241	0.246979	0.121475	0.0456951
259	Vegetable.Variety	Alpha.Energy	0.0634865	Linear	4.452	1	6	0.0793754	0.27185	0.0468681	0.0035947	0.0793754	0.425947	0.330272	0.129969	3.3071	1	6	0.11886	0.316494	0.0293012	0.00316068	0.11886	0.355331	0.247886	0.13259
260	Vegetable.Variety	Alpha.Energy	0.0634865	Logarithmic	2.97714	1	6	0.135205	-0.112516	0.756859	0.151162	0.135205	0.331635	0.220241	0.140239	5.66465	1	6	0.0547642	-0.371469	0.347753	0.219068	0.0547642	0.485625	0.399896	0.14734
261	Vegetable.Variety	Alpha.Energy	0.0634865	Exponential	3.01232	1	6	0.133318	-1.35521	0.00797168	0.0094255	0.133318	0.334245	0.223286	0.414293	1.00345	1	6	0.35515	-1.04988	0.030197	0.00582226	0.35515	0.143279	0.000492037	0.443403
262	Vegetable.Variety	CV_Alpha	0.107762	Linear	7.18093	1	6	0.0365495	3.55299	0.0123301	0.0421367	0.0365495	0.544797	0.46893	1.19956	4.65823	1	6	0.0742515	3.51401	0.0173019	0.0363984	0.0742515	0.437055	0.343231	1.28655
263	Vegetable.Variety	CV_Alpha	0.107762	Logarithmic	5.99867	1	6	0.0498437	-1.54774	0.636679	1.92367	0.0498437	0.499944	0.416602	1.25728	2.93291	1	6	0.137629	-0.102585	0.976751	1.45943	0.137629	0.328326	0.216381	1.36414
264	Vegetable.Variety	CV_Alpha	0.107762	Exponential	8.54225	1	6	0.0265375	1.36168	0.000102777	0.00688385	0.0265375	0.587409	0.518644	0.17968	7.10717	1	6	0.0372283	1.33411	0.000147522	0.00656069	0.0372283	0.542235	0.465941	0.187739
265	Vegetable.Variety	CV_Complexity	0.0354479	Linear	3.79992	1	6	0.0991499	10.9559	0.000110329	0.0374084	0.0991499	0.38775	0.285708	1.46398	4.27354	1	6	0.0842069	10.2637	0.000219054	0.0420194	0.0842069	0.415975	0.318638	1.55064
266	Vegetable.Variety	CV_Complexity	0.0354479	Logarithmic	3.99537	1	6	0.0925746	6.0264	0.144078	1.81009	0.0925746	0.399722	0.299676	1.4496	3.79432	1	6	0.0993476	5.95481	0.151615	1.78227	0.0993476	0.3874	0.2853	1.46465
267	Vegetable.Variety	CV_Complexity	0.0354479	Exponential	4.22538	1	6	0.0855792	2.39737	1.97522e-07	0.00292471	0.0855792	0.413225	0.315429	0.108544	4.98102	1	6	0.0670978	2.33981	3.27455e-07	0.003374	0.0670978	0.453602	0.362536	0.115329
268	Vegetable.Variety	Theta.Beta	0.901539	Linear	0.104654	1	6	0.757293	0.765336	8.96891e-11	-4.05965e-05	0.757293	0.0171434	-0.146666	0.00957336	0.116688	1	6	0.744301	0.761575	1.83111e-10	-4.80485e-05	0.744301	0.0190769	-0.14441	0.0107305
269	Vegetable.Variety	Theta.Beta	0.901539	Logarithmic	0.219589	1	6	0.655894	0.773871	5.18848e-08	-0.00277647	0.655894	0.035306	-0.125476	0.00948449	0.0905462	1	6	0.773639	0.766687	1.08197e-07	-0.00199784	0.773639	0.0148667	-0.149322	0.010628
270	Vegetable.Variety	Theta.Beta	0.901539	Exponential	0.101315	1	6	0.761045	-0.267563	2.34781e-07	-5.20335e-05	0.761045	0.0166054	-0.147294	0.012471	0.119603	1	6	0.741269	-0.27236	4.15813e-07	-6.33538e-05	0.741269	0.0195443	-0.143865	0.0139751
271	Vegetable.Variety	Complexity	0.386476	Linear	1.99441	1	6	0.207585	67.5705	2.30862e-07	-0.0581375	0.207585	0.249475	0.124388	3.14053	1.61087	1	6	0.251378	67.4933	2.40367e-07	-0.0525445	0.251378	0.211654	0.0802633	3.15828
272	Vegetable.Variety	Complexity	0.386476	Logarithmic	2.73548	1	6	0.149226	76.3731	4.97729e-05	-3.10416	0.149226	0.313146	0.19867	3.00437	2.81147	1	6	0.144606	77.3518	5.2339e-05	-3.21547	0.144606	0.31907	0.205581	3.06975
273	Vegetable.Variety	Complexity	0.386476	Exponential	1.93219	1	6	0.213895	4.21195	5.38443e-11	-0.000881685	0.213895	0.243589	0.11752	0.0483885	1.73419	1	6	0.235936	4.21444	5.59448e-11	-0.000841133	0.235936	0.224224	0.0949281	0.0487271
274	Supplements.V.ariety	Alpha	0.548006	Linear	0.000236016	1	5	0.988337	9.05782	6.69366e-07	0.000653494	0.988337	4.7201e-05	-0.199943	0.444138	0.936766	1	5	0.377563	9.20659	1.38631e-06	-0.048443	0.377563	0.157791	-0.0106512	0.522592
275	Supplements.V.ariety	Alpha	0.548006	Logarithmic	0.0586519	1	5	0.818259	9.09192	1.20688e-07	-0.0266284	0.818259	0.0115944	-0.186087	0.441566	0.510857	1	5	0.506742	9.08322	1.4957e-07	-0.0819631	0.506742	0.0927	-0.08876	0.460532
276	Supplements.V.ariety	Alpha	0.548006	Exponential	0.000843767	1	5	0.97795	2.20395	1.33308e-08	-0.000137128	0.97795	0.000168725	-0.199798	0.0492905	0.972008	1	5	0.369454	2.22035	2.74204e-08	-0.00541729	0.369454	0.162761	-0.00468724	0.0573713
277	Supplements.V.ariety	Peak.Alpha.Frequency	0.763891	Linear	6.22774	1	5	0.054788	8.26009	0.00219249	0.517671	0.054788	0.554674	0.465609	2.16589	0.893739	1	5	0.387875	9.90146	0.0020139	0.230628	0.387875	0.151642	-0.0180295	2.54715
278	Supplements.V.ariety	Peak.Alpha.Frequency	0.763891	Logarithmic	0.945303	1	5	0.375572	10.3659	0.000725536	0.720592	0.375572	0.159	-0.00919996	2.97643	0.344185	1	5	0.58291	10.0819	0.000987806	0.452148	0.58291	0.0644036	-0.122716	3.09511
279	Supplements.V.ariety	Peak.Alpha.Frequency	0.763891	Exponential	5.80589	1	5	0.0608986	2.16952	6.69854e-06	0.039047	0.0608986	0.537289	0.444747	0.1692	1.34253	1	5	0.298917	2.29289	9.16263e-06	0.0211433	0.298917	0.21167	0.0540046	0.190528
280	Supplements.V.ariety	Alpha.Energy	0.763891	Linear	8.57083e-06	1	5	0.997777	0.476138	0.128952	0.000111239	0.997777	1.71416e-06	-0.199998	0.396727	1.05706	1	5	0.351031	0.580665	0.142966	-0.049839	0.351031	0.174516	0.00941974	0.506137
281	Supplements.V.ariety	Alpha.Energy	0.763891	Logarithmic	0.0928195	1	5	0.772896	0.510816	0.0404282	-0.0298213	0.772896	0.0182256	-0.178129	0.393096	0.609738	1	5	0.470223	0.354568	0.189483	-0.0960283	0.470223	0.108693	-0.0695686	0.493877
282	Supplements.V.ariety	Alpha.Energy	0.763891	Exponential	0.21414	1	5	0.662983	-0.821511	0.288777	-0.0464568	0.662983	0.041069	-0.150717	1.04821	1.93738	1	5	0.222695	-0.534602	0.566716	-0.176001	0.222695	0.279267	0.135121	1.32025
283	Supplements.V.ariety	CV_Alpha	0.548006	Linear	0.033346	1	5	0.862278	6.00591	0.00565978	-0.0343069	0.862278	0.00662502	-0.19205	1.96158	0.241157	1	5	0.644165	6.10721	0.00573681	-0.0941189	0.644165	0.0460123	-0.144785	2.00112
284	Supplements.V.ariety	CV_Alpha	0.548006	Logarithmic	0.162193	1	5	0.703787	6.03361	0.00121176	-0.194242	0.703787	0.0314194	-0.162297	1.93695	0.562082	1	5	0.487178	6.15321	0.00117941	-0.366583	0.487178	0.101056	-0.0787328	1.96365
285	Supplements.V.ariety	CV_Alpha	0.548006	Exponential	0.0333705	1	5	0.862228	1.7502	0.000881624	-0.00656579	0.862228	0.00662985	-0.192044	0.375278	0.203827	1	5	0.670557	1.80956	0.000782173	-0.016348	0.670557	0.0391687	-0.152998	0.378078
286	Supplements.V.ariety	CV_Complexity	0.229556	Linear	1.83876	1	5	0.23312	12.2445	0.00957249	0.590493	0.23312	0.268873	0.122647	4.54674	0.783165	1	5	0.416697	11.0017	0.0242094	0.4422	0.416697	0.135422	-0.0374941	5.21722
287	Supplements.V.ariety	CV_Complexity	0.229556	Logarithmic	1.08123	1	5	0.346067	14.1596	0.00158278	1.24842	0.346067	0.177799	0.0133582	4.82162	1.52885	1	5	0.271196	10.605	0.013435	1.84603	0.271196	0.234168	0.0810015	5.9958
288	Supplements.V.ariety	CV_Complexity	0.229556	Exponential	2.20314	1	5	0.197852	2.49464	3.10351e-05	0.0377652	0.197852	0.305858	0.16703	0.265655	1.49186	1	5	0.276371	2.40896	6.00657e-05	0.034356	0.276371	0.229805	0.0757662	0.293687
289	Supplements.V.ariety	Theta.Beta	0.548006	Linear	0.387293	1	5	0.561003	0.760474	4.49567e-08	0.0012931	0.561003	0.0718901	-0.113732	0.0216951	1.30975	1	5	0.304252	0.761834	1.03987e-07	0.00281807	0.304252	0.207575	0.0490905	0.0257102
290	Supplements.V.ariety	Theta.Beta	0.548006	Logarithmic	0.51372	1	5	0.505608	0.763419	7.84149e-09	0.00382733	0.505608	0.0931712	-0.0881946	0.0214449	1.06623	1	5	0.349133	0.772328	2.11797e-08	0.00680584	0.349133	0.175766	0.0109186	0.0264696
291	Supplements.V.ariety	Theta.Beta	0.548006	Exponential	0.382973	1	5	0.563118	-0.274085	2.73117e-05	0.00168539	0.563118	0.0711453	-0.114626	0.0284357	1.2463	1	5	0.315017	-0.271833	6.34682e-05	0.00358379	0.315017	0.199526	0.0394315	0.033518
292	Supplements.V.ariety	Complexity	0.229556	Linear	1.03807	1	5	0.35501	64.5455	1.21363e-06	-0.348075	0.35501	0.171921	0.00630499	3.56704	2.74561	1	5	0.158422	64.9254	2.80742e-06	-0.674166	0.158422	0.354473	0.225368	4.2481
293	Supplements.V.ariety	Complexity	0.229556	Logarithmic	1.06865	1	5	0.348636	63.6222	2.4388e-07	-0.915877	0.348636	0.176094	0.0113125	3.55804	3.31124	1	5	0.128462	63.8176	4.58457e-07	-1.83551	0.128462	0.398405	0.278086	4.05093
294	Supplements.V.ariety	Complexity	0.229556	Exponential	1.04191	1	5	0.354199	4.16694	1.22864e-09	-0.00565375	0.354199	0.172447	0.006937	0.057832	2.73528	1	5	0.159061	4.17328	2.7739e-09	-0.010798	0.159061	0.353611	0.224333	0.0681697
295	Fruit.Frequency	Alpha	0.602168	Linear	0.944981	1	7	0.363385	9.20808	4.96922e-11	-0.0507496	0.363385	0.118941	-0.00692505	0.222447	0.177119	1	7	0.68648	9.21163	8.07984e-11	-0.0235628	0.68648	0.0246783	-0.114653	0.238561
296	Fruit.Frequency	Alpha	0.602168	Logarithmic	1.12304	1	7	0.324455	9.12177	9.11004e-13	-0.0684635	0.324455	0.138254	0.0151476	0.219995	0.136577	1	7	0.722635	9.16294	1.46853e-12	-0.0256769	0.722635	0.0191376	-0.120986	0.236595
297	Fruit.Frequency	Alpha	0.602168	Exponential	0.954519	1	7	0.36112	2.2202	2.34052e-13	-0.00571698	0.36112	0.119997	-0.00571762	0.0249332	0.164551	1	7	0.697113	2.22041	3.87971e-13	-0.00255171	0.697113	0.0229674	-0.116609	0.0268031
298	Fruit.Frequency	Peak.Alpha.Frequency	0.916965	Linear	1.99906	1	7	0.200294	9.25528	8.77987e-06	0.426297	0.200294	0.222141	0.111018	1.28471	0.00762905	1	7	0.932844	9.7481	1.79375e-05	0.0308837	0.932844	0.00108868	-0.141613	1.5066
299	Fruit.Frequency	Peak.Alpha.Frequency	0.916965	Logarithmic	0.768285	1	7	0.409818	10.074	1.6758e-07	0.355917	0.409818	0.0989002	-0.0298284	1.38274	0.00989818	1	7	0.923539	9.79903	3.75803e-07	0.0441866	0.923539	0.00141203	-0.141243	1.51239
300	Fruit.Frequency	Peak.Alpha.Frequency	0.916965	Exponential	1.81128	1	7	0.22031	2.23714	8.38641e-09	0.0356013	0.22031	0.205564	0.0920733	0.112714	0.0113796	1	7	0.918039	2.27672	2.00661e-08	0.00325586	0.918039	0.00162302	-0.141002	0.130049
301	Fruit.Frequency	Alpha.Energy	0.251452	Linear	3.95752	1	7	0.0869744	0.725831	0.000142312	-0.0721306	0.0869744	0.361169	0.269908	0.154494	3.50112	1	7	0.103506	0.756335	0.000134709	-0.0700825	0.103506	0.333404	0.238176	0.159592
302	Fruit.Frequency	Alpha.Energy	0.251452	Logarithmic	2.37695	1	7	0.16704	0.593887	2.16437e-05	-0.0756129	0.16704	0.253489	0.146844	0.167008	2.20414	1	7	0.181217	0.582375	2.50591e-05	-0.0730082	0.181217	0.239473	0.130826	0.167457
303	Fruit.Frequency	Alpha.Energy	0.251452	Exponential	4.04041	1	7	0.0843562	-0.239535	0.349664	-0.178991	0.0843562	0.365965	0.275389	0.379423	1.35824	1	7	0.282014	-0.289447	0.30035	-0.112376	0.282014	0.162503	0.042861	0.410855
304	Fruit.Frequency	CV_Alpha	0.916965	Linear	0.409496	1	7	0.542594	6.39599	0.000102038	-0.193997	0.542594	0.0552664	-0.0796956	1.29174	0.0352368	1	7	0.856426	6.19787	0.000140326	-0.0579888	0.856426	0.00500862	-0.137133	1.31629
305	Fruit.Frequency	CV_Alpha	0.916965	Logarithmic	0.961891	1	7	0.359384	6.10767	2.52704e-06	-0.358899	0.359384	0.120812	-0.00478648	1.24613	0.0408028	1	7	0.845664	6.12347	3.42652e-06	-0.0775204	0.845664	0.00579519	-0.136234	1.30684
306	Fruit.Frequency	CV_Alpha	0.916965	Exponential	0.598251	1	7	0.46456	1.86738	9.591e-06	-0.0476793	0.46456	0.0787354	-0.0528739	0.26266	0.0198911	1	7	0.891815	1.82403	1.50724e-05	-0.0090891	0.891815	0.00283353	-0.139619	0.274598
307	Fruit.Frequency	CV_Complexity	0.465512	Linear	0.183688	1	7	0.681103	13.4669	4.37579e-06	-0.169498	0.681103	0.0255701	-0.113634	1.68511	0.675066	1	7	0.438375	13.4857	5.7415e-06	-0.338791	0.438375	0.0879557	-0.0423363	1.75696
308	Fruit.Frequency	CV_Complexity	0.465512	Logarithmic	0.154191	1	7	0.706245	12.9975	1.14661e-07	0.194714	0.706245	0.0215525	-0.118226	1.68858	1.85318	1	7	0.215609	13.4319	5.20927e-07	-0.869131	0.215609	0.209324	0.0963698	2.1741
309	Fruit.Frequency	CV_Complexity	0.465512	Exponential	0.103114	1	7	0.757499	2.58664	7.53424e-09	-0.00967133	0.757499	0.0145168	-0.126267	0.128331	0.676936	1	7	0.43777	2.6008	9.48467e-09	-0.025754	0.43777	0.0881779	-0.0420824	0.133375
310	Fruit.Frequency	Theta.Beta	0.00487856	Linear	36.2623	1	7	0.000530601	0.740721	7.9641e-15	0.00725243	0.000530601	0.838196	0.815082	0.00513169	41.5365	1	7	0.000351969	0.738938	1.46983e-14	0.00845176	0.000351969	0.855779	0.835175	0.00558776
311	Fruit.Frequency	Theta.Beta	0.00487856	Logarithmic	22.9015	1	7	0.00199941	0.753529	4.75759e-16	0.00867457	0.00199941	0.765898	0.732454	0.00617261	23.6909	1	7	0.0018198	0.748689	4.88553e-15	0.0122271	0.0018198	0.77192	0.739337	0.00855431
312	Fruit.Frequency	Theta.Beta	0.00487856	Exponential	36.2255	1	7	0.000532216	-0.30006	3.1749e-11	0.00960365	0.000532216	0.838059	0.814924	0.00679882	41.8147	1	7	0.000344872	-0.302515	5.21749e-11	0.0111684	0.000344872	0.856601	0.836115	0.00735923
313	Fruit.Frequency	Complexity	1	Linear	0.00245977	1	7	0.96183	64.6129	3.57905e-10	0.024102	0.96183	0.000351272	-0.142456	2.07067	0.0575476	1	7	0.817288	65.3099	3.98276e-10	-0.119654	0.817288	0.00815404	-0.133538	2.12529
314	Fruit.Frequency	Complexity	1	Logarithmic	0.441851	1	7	0.527514	64.8355	5.25178e-12	-0.392085	0.527514	0.0593739	-0.0750013	2.00861	0.113999	1	7	0.745536	65.0781	6.0241e-12	-0.20386	0.745536	0.0160246	-0.124543	2.05606
315	Fruit.Frequency	Complexity	1	Exponential	0.00667015	1	7	0.937195	4.16746	1.70332e-14	0.000616895	0.937195	0.000951971	-0.141769	0.0321846	0.0544019	1	7	0.822247	4.17903	2.04837e-14	-0.00181385	0.822247	0.00771176	-0.134044	0.0331359
316	Fruit.Frequency.1	Alpha	0.29627	Linear	169.213	1	1	0.0488439	8.6605	0.00240055	0.111496	0.0488439	0.994125	0.98825	0.0134979	107.431	1	1	0.0612314	8.65992	0.00297647	0.110146	0.0612314	0.990778	0.981555	0.0167352
317	Fruit.Frequency.1	Alpha	0.29627	Logarithmic	841125	1	1	0.000694144	8.58351	4.04328e-05	0.383961	0.000694144	0.999999	0.999998	0.000192014	530880	1	1	0.000873739	8.58355	5.08806e-05	0.383862	0.000873739	0.999998	0.999996	0.000241631
318	Fruit.Frequency.1	Alpha	0.29627	Exponential	156.566	1	1	0.0507702	2.15967	0.00110564	0.0123179	0.0507702	0.993653	0.987307	0.00155029	99.3049	1	1	0.0636712	2.1596	0.00137086	0.0121629	0.0636712	0.99003	0.980061	0.00192211
319	Fruit.Frequency.1	Peak.Alpha.Frequency	1	Linear	0.00575912	1	1	0.95178	9.98845	0.0218192	0.00682138	0.95178	0.00572614	-0.988548	0.141553	0.0354226	1	1	0.881568	9.99458	0.02703	0.0209748	0.881568	0.0342108	-0.931578	0.175503
320	Fruit.Frequency.1	Peak.Alpha.Frequency	1	Logarithmic	1.21637e-08	1	1	0.99993	10.0136	0.0256098	3.41369e-05	0.99993	1.21637e-08	-1	0.14196	0.0352198	1	1	0.8819	9.98004	0.0323256	0.0730979	0.8819	0.0340216	-0.931957	0.178644
321	Fruit.Frequency.1	Peak.Alpha.Frequency	1	Exponential	0.0054801	1	1	0.952958	2.30145	0.0094824	0.000666091	0.952958	0.00545023	-0.9891	0.0141698	0.0348598	1	1	0.882491	2.30207	0.011753	0.00208289	0.882491	0.0336856	-0.932629	0.0175683
322	Fruit.Frequency.1	Alpha.Energy	1	Linear	0.635463	1	1	0.571551	0.402283	0.261685	0.0366873	0.571551	0.388552	-0.222895	0.0724764	0.266211	1	1	0.696758	0.399143	0.317513	0.0294406	0.696758	0.210242	-0.579516	0.0898588
323	Fruit.Frequency.1	Alpha.Energy	1	Logarithmic	0.863151	1	1	0.523401	0.362658	0.311055	0.13755	0.523401	0.463275	-0.0734504	0.0679036	0.303272	1	1	0.679537	0.378732	0.362694	0.102601	0.679537	0.232701	-0.534599	0.0854502
324	Fruit.Frequency.1	Alpha.Energy	1	Exponential	0.733612	1	1	0.549106	-0.889412	0.218664	0.0715096	0.549106	0.42317	-0.153661	0.131479	0.317901	1	1	0.673161	-0.895109	0.264208	0.0583634	0.673161	0.241218	-0.517565	0.163013
325	Fruit.Frequency.1	CV_Alpha	0.29627	Linear	176.555	1	1	0.0478214	3.07439	0.0433761	0.731659	0.0478214	0.994368	0.988736	0.0867151	112.15	1	1	0.059937	3.07064	0.0538	0.722989	0.059937	0.991162	0.982324	0.107512
326	Fruit.Frequency.1	CV_Alpha	0.29627	Logarithmic	3.75938e+06	1	1	0.000328339	2.56953	0.000419194	2.51933	0.000328339	1	0.999999	0.000595941	2.37455e+06	1	1	0.000413133	2.56939	0.000527545	2.51964	0.000413133	1	0.999999	0.000749935
327	Fruit.Frequency.1	CV_Alpha	0.29627	Exponential	88.7108	1	1	0.0673392	1.265	0.0265437	0.130461	0.0673392	0.988853	0.977706	0.0218131	55.7963	1	1	0.0847233	1.26406	0.0329241	0.12828	0.0847233	0.982393	0.964786	0.0270446
328	Fruit.Frequency.1	CV_Complexity	1	Linear	1.92452	1	1	0.397617	17.2076	0.0968464	-0.960552	0.397617	0.658064	0.316128	1.0904	0.983899	1	1	0.502583	17.2549	0.119262	-0.851527	0.502583	0.495942	-0.00811594	1.35191
329	Fruit.Frequency.1	CV_Complexity	1	Logarithmic	2.67296	1	1	0.349467	18.0756	0.0965452	-3.46837	0.349467	0.72774	0.455481	0.972981	1.2357	1	1	0.46638	17.8452	0.122479	-2.96759	0.46638	0.552712	0.105424	1.2244
330	Fruit.Frequency.1	CV_Complexity	1	Exponential	1.77087	1	1	0.410261	2.86317	0.0433271	-0.0681645	0.410261	0.639102	0.278204	0.0806661	0.895521	1	1	0.517554	2.86667	0.0536089	-0.0600989	0.517554	0.472441	-0.0551188	0.100013
331	Fruit.Frequency.1	Theta.Beta	1	Linear	0.802418	1	1	0.534964	0.764332	0.00481051	-0.0013579	0.534964	0.44519	-0.109621	0.00238723	0.354617	1	1	0.65807	0.764435	0.00596337	-0.00111921	0.65807	0.261784	-0.476432	0.00295977
332	Fruit.Frequency.1	Theta.Beta	1	Logarithmic	1.08641	1	1	0.486814	0.765736	0.00523719	-0.00504245	0.486814	0.520707	0.0414134	0.00221882	0.410491	1	1	0.63725	0.765211	0.00659494	-0.00390048	0.63725	0.291027	-0.417946	0.00279217
333	Fruit.Frequency.1	Theta.Beta	1	Exponential	0.799672	1	1	0.535506	-0.268742	0.0180255	-0.00178641	0.535506	0.444343	-0.111314	0.00314595	0.353145	1	1	0.658652	-0.268605	0.0223568	-0.00147186	0.658652	0.260981	-0.478038	0.00390046
334	Fruit.Frequency.1	Complexity	1	Linear	0.938615	1	1	0.510081	57.4985	0.0713301	1.64506	0.510081	0.484168	-0.0316643	2.67402	0.428255	1	1	0.631098	57.3826	0.0884159	1.3777	0.631098	0.299845	-0.400311	3.31534
335	Fruit.Frequency.1	Complexity	1	Logarithmic	1.27095	1	1	0.461931	55.8426	0.0795495	6.07288	0.461931	0.559656	0.119312	2.47062	0.50167	1	1	0.607673	56.4274	0.0987861	4.80131	0.607673	0.334075	-0.33185	3.10904
336	Fruit.Frequency.1	Complexity	1	Exponential	0.982761	1	1	0.502768	4.05458	0.0158536	0.0262769	0.502768	0.495653	-0.00869456	0.0417423	0.452359	1	1	0.623068	4.05277	0.0196624	0.0221032	0.623068	0.311465	-0.37707	0.0517535
337	Protein.Frequency	Alpha	1	Linear	0.243092	1	6	0.639505	9.05087	3.33998e-10	0.0204708	0.639505	0.0389378	-0.121239	0.148659	0.000194593	1	6	0.989322	9.10847	3.62776e-10	0.000590955	0.989322	3.24311e-05	-0.166629	0.151682
338	Protein.Frequency	Alpha	1	Logarithmic	0.18889	1	6	0.679038	9.07521	3.95958e-11	0.0362272	0.679038	0.0305208	-0.131059	0.149309	0.00387113	1	6	0.95241	9.10848	4.21229e-11	0.00525918	0.95241	0.000644772	-0.165914	0.15141
339	Protein.Frequency	Alpha	1	Exponential	0.249099	1	6	0.635479	2.20268	2.90052e-12	0.00228558	0.635479	0.0398616	-0.120162	0.0163966	0.000214094	1	6	0.9888	2.2092	3.23094e-12	6.84235e-05	0.9888	3.56811e-05	-0.166625	0.0167435
340	Protein.Frequency	Peak.Alpha.Frequency	0.536187	Linear	0.00760143	1	6	0.93336	10.0301	2.62771e-08	0.00831614	0.93336	0.0012653	-0.16519	0.341522	1.0855	1	6	0.33762	9.76064	5.13666e-08	0.108191	0.33762	0.1532	0.0120671	0.371808
341	Protein.Frequency	Peak.Alpha.Frequency	0.536187	Logarithmic	0.177797	1	6	0.687962	10.1123	2.71345e-09	-0.0792792	0.687962	0.0287801	-0.13309	0.336785	1.3396	1	6	0.291094	9.78772	1.42511e-08	0.277882	0.291094	0.182517	0.04627	0.430059
342	Protein.Frequency	Peak.Alpha.Frequency	0.536187	Exponential	0.0124096	1	6	0.914934	2.30458	1.72794e-10	0.00105508	0.914934	0.002064	-0.164259	0.0339119	1.0843	1	6	0.337866	2.27891	2.98706e-10	0.0106849	0.337866	0.153057	0.0118997	0.0367399
343	Protein.Frequency	Alpha.Energy	0.901539	Linear	0.00231297	1	6	0.963203	0.540292	0.00518398	-0.00213063	0.963203	0.000385347	-0.166217	0.158623	0.0499927	1	6	0.830494	0.546791	0.00600737	0.0103465	0.830494	0.00826326	-0.157026	0.165685
344	Protein.Frequency	Alpha.Energy	0.901539	Logarithmic	0.00282683	1	6	0.959324	0.531238	0.000946842	0.00470807	0.959324	0.000470916	-0.166117	0.158617	0.0691219	1	6	0.801414	0.560962	0.000948567	0.0245921	0.801414	0.0113891	-0.153379	0.16755
345	Protein.Frequency	Alpha.Energy	0.901539	Exponential	0.0108478	1	6	0.920443	-0.684405	0.0335818	0.00912662	0.920443	0.0018047	-0.164561	0.31375	0.0362471	1	6	0.855284	-0.603236	0.0647078	0.0178643	0.855284	0.00600491	-0.159661	0.335963
346	Protein.Frequency	CV_Alpha	0.710523	Linear	0.368652	1	6	0.565993	5.65016	0.000578096	0.182368	0.565993	0.0578854	-0.0991337	1.07543	0.155782	1	6	0.706718	5.8308	0.000498429	0.119012	0.706718	0.0253065	-0.137142	1.07964
347	Protein.Frequency	CV_Alpha	0.710523	Logarithmic	0.088698	1	6	0.775882	5.97454	6.62949e-05	0.182872	0.775882	0.0145676	-0.149671	1.09988	0.15302	1	6	0.70918	5.91038	7.08732e-05	0.240423	0.70918	0.024869	-0.137653	1.10092
348	Protein.Frequency	CV_Alpha	0.710523	Exponential	0.399675	1	6	0.550572	1.7122	2.7275e-05	0.0333439	0.550572	0.0624524	-0.0938056	0.188846	0.100078	1	6	0.762453	1.77064	2.42259e-05	0.016904	0.762453	0.016406	-0.147526	0.191322
349	Protein.Frequency	CV_Complexity	0.26551	Linear	1.6995	1	6	0.240136	15.5239	7.56307e-05	-0.744995	0.240136	0.220728	0.0908496	2.04615	2.31756	1	6	0.178747	15.6798	7.55939e-05	-0.878638	0.178747	0.278634	0.158407	2.06652
350	Protein.Frequency	CV_Complexity	0.26551	Logarithmic	2.81879	1	6	0.144172	15.0026	7.92066e-06	-1.79201	0.144172	0.319634	0.20624	1.9119	3.8386	1	6	0.097799	14.9813	9.17273e-06	-2.14134	0.097799	0.390157	0.288516	1.95774
351	Protein.Frequency	CV_Complexity	0.26551	Exponential	1.71191	1	6	0.238621	2.73659	3.67072e-07	-0.0529861	0.238621	0.221983	0.0923131	0.144999	2.59742	1	6	0.158164	2.75994	3.73964e-07	-0.0660299	0.158164	0.302116	0.185802	0.146694
352	Protein.Frequency	Theta.Beta	0.107762	Linear	3.29951	1	6	0.119204	0.748285	5.72627e-11	0.00464641	0.119204	0.354805	0.247272	0.00915877	4.68464	1	6	0.0736283	0.746071	6.26039e-11	0.00560277	0.0736283	0.438446	0.344854	0.00926848
353	Protein.Frequency	Theta.Beta	0.107762	Logarithmic	2.28555	1	6	0.181339	0.753834	9.08405e-12	0.00818929	0.181339	0.275848	0.155156	0.00970301	3.98357	1	6	0.0929544	0.753268	1.24301e-11	0.0113833	0.0929544	0.399013	0.298848	0.0102161
354	Protein.Frequency	Theta.Beta	0.107762	Exponential	3.29829	1	6	0.11926	-0.289969	8.7585e-08	0.00612661	0.11926	0.35472	0.247173	0.0120787	4.67129	1	6	0.0739425	-0.292878	8.8466e-08	0.00737663	0.0739425	0.437744	0.344034	0.0122204
355	Protein.Frequency	Complexity	0.710523	Linear	0.0182168	1	6	0.89705	63.9504	5.11933e-08	0.0917762	0.89705	0.00302695	-0.163135	2.43466	0.314275	1	6	0.595366	63.1043	6.1148e-08	0.387515	0.595366	0.0497721	-0.108599	2.47502
356	Protein.Frequency	Complexity	0.710523	Logarithmic	0.186291	1	6	0.6811	63.7393	5.67725e-09	0.578623	0.6811	0.0301134	-0.131534	2.40135	0.473778	1	6	0.516969	63.4017	6.08148e-09	0.928479	0.516969	0.0731842	-0.0812851	2.41624
357	Protein.Frequency	Complexity	0.710523	Exponential	0.0214305	1	6	0.888407	4.15727	9.70887e-12	0.00154758	0.888407	0.00355904	-0.162514	0.0378512	0.315167	1	6	0.594857	4.14494	1.0821e-11	0.00602516	0.594857	0.0499064	-0.108443	0.0384275
358	Vegetable.Frequency	Alpha	0.465512	Linear	0.49847	1	7	0.502987	8.82665	1.62404e-08	0.0677244	0.502987	0.0664762	-0.0668843	0.284915	1.523	1	7	0.256987	8.60305	2.63706e-08	0.123724	0.256987	0.178693	0.0613639	0.297777
359	Vegetable.Frequency	Alpha	0.465512	Logarithmic	0.70671	1	7	0.428316	8.79782	1.2483e-08	0.222776	0.428316	0.0917006	-0.0380565	0.281039	0.952836	1	7	0.361518	8.77594	1.30374e-08	0.259651	0.361518	0.119811	-0.00593045	0.282098
360	Vegetable.Frequency	Alpha	0.465512	Exponential	0.479101	1	7	0.51113	2.1781	6.01771e-11	0.00734182	0.51113	0.0640587	-0.0696472	0.031505	1.58469	1	7	0.248442	2.15164	9.25668e-11	0.0140286	0.248442	0.184595	0.0681085	0.0331003
361	Vegetable.Frequency	Peak.Alpha.Frequency	0.348083	Linear	1.05793	1	7	0.337912	10.3019	1.1577e-09	-0.0788036	0.337912	0.13129	0.0071886	0.227566	0.710878	1	7	0.42702	10.235	1.30054e-09	-0.0652579	0.42702	0.0921916	-0.0374953	0.229892
362	Vegetable.Frequency	Peak.Alpha.Frequency	0.348083	Logarithmic	0.921366	1	7	0.36909	10.2809	1.02925e-09	-0.207738	0.36909	0.116314	-0.00992678	0.229519	0.74494	1	7	0.416672	10.2248	1.20563e-09	-0.190034	0.416672	0.0961841	-0.0329325	0.233502
363	Vegetable.Frequency	Peak.Alpha.Frequency	0.348083	Exponential	1.06753	1	7	0.335874	2.33227	3.45168e-12	-0.00779746	0.335874	0.132324	0.00837045	0.0224157	0.742226	1	7	0.417481	2.32621	3.72965e-12	-0.00655706	0.417481	0.0958672	-0.0332946	0.0226064
364	Vegetable.Frequency	Alpha.Energy	0.602168	Linear	0.4787	1	7	0.511301	0.345609	0.154486	0.0466416	0.511301	0.0640084	-0.0697047	0.200231	0.70384	1	7	0.429212	0.290661	0.225539	0.0571268	0.429212	0.0913622	-0.0384432	0.202252
365	Vegetable.Frequency	Alpha.Energy	0.602168	Logarithmic	0.908125	1	7	0.372351	0.302954	0.182729	0.174969	0.372351	0.114834	-0.0116178	0.194718	0.674622	1	7	0.438519	0.29762	0.195338	0.153028	0.438519	0.0879029	-0.0423967	0.197587
366	Vegetable.Frequency	Alpha.Energy	0.602168	Exponential	0.836638	1	7	0.390779	-1.28674	0.0507478	0.155627	0.390779	0.10676	-0.0208459	0.505365	0.462511	1	7	0.518305	-1.1209	0.0816452	0.116785	0.518305	0.0619779	-0.0720253	0.510053
367	Vegetable.Frequency	CV_Alpha	0.465512	Linear	0.640951	1	7	0.44968	4.13988	0.15898	0.654658	0.44968	0.0838837	-0.0469901	2.42879	0.0395113	1	7	0.848089	4.46407	0.181692	0.186312	0.848089	0.00561279	-0.136443	2.784
368	Vegetable.Frequency	CV_Alpha	0.465512	Logarithmic	0.870822	1	7	0.381789	3.91172	0.164217	2.10572	0.381789	0.110639	-0.0164122	2.39306	0.0545205	1	7	0.822057	4.37793	0.177116	0.610472	0.822057	0.00772846	-0.134025	2.77271
369	Vegetable.Frequency	CV_Alpha	0.465512	Exponential	0.848387	1	7	0.387651	1.45376	0.00447166	0.10124	0.387651	0.108097	-0.0193177	0.32647	0.0855725	1	7	0.778364	1.50364	0.00744241	0.036799	0.778364	0.012077	-0.129055	0.373644
370	Vegetable.Frequency	CV_Complexity	0.916965	Linear	0.326585	1	7	0.58555	14.8843	0.000193654	-0.372988	0.58555	0.0445754	-0.0919139	1.93859	0.00271	1	7	0.959937	13.5838	0.000409971	-0.0350282	0.959937	0.000386994	-0.142415	1.99858
371	Vegetable.Frequency	CV_Complexity	0.916965	Logarithmic	0.748597	1	7	0.415585	15.3722	0.000111496	-1.53791	0.415585	0.0966106	-0.032445	1.88506	0.0022417	1	7	0.963559	13.5777	0.000343708	-0.0890485	0.963559	0.000320141	-0.142491	1.9946
372	Vegetable.Frequency	CV_Complexity	0.916965	Exponential	0.237819	1	7	0.640688	2.68052	3.40325e-07	-0.0220556	0.640688	0.0328578	-0.105305	0.134333	0.00383525	1	7	0.95235	2.60959	4.62691e-07	-0.00285145	0.95235	0.000547593	-0.142231	0.13676
373	Vegetable.Frequency	Theta.Beta	0.602168	Linear	0.0515532	1	7	0.826871	0.760078	1.65674e-10	0.000971495	0.826871	0.00731091	-0.134502	0.0127087	0.871582	1	7	0.381593	0.746825	3.16084e-10	0.00430522	0.381593	0.110725	-0.0163141	0.0136971
374	Vegetable.Frequency	Theta.Beta	0.602168	Logarithmic	0.000101083	1	7	0.992259	0.763175	1.36387e-10	-0.000120924	0.992259	1.44402e-05	-0.142841	0.0127553	1.09028	1	7	0.33112	0.743689	4.50973e-10	0.0145237	0.33112	0.134765	0.0111596	0.0147512
375	Vegetable.Frequency	Theta.Beta	0.602168	Exponential	0.0584872	1	7	0.815835	-0.274688	1.25359e-06	0.00135592	0.815835	0.00828608	-0.133387	0.0166531	0.87155	1	7	0.381601	-0.291627	1.35598e-06	0.00562136	0.381601	0.110721	-0.0163183	0.0178848
376	Vegetable.Frequency	Complexity	0.754454	Linear	0.62997	1	7	0.453427	61.543	1.27991e-07	0.715118	0.453427	0.0825652	-0.0484969	2.67613	0.835084	1	7	0.391195	61.9175	1.95161e-07	0.880589	0.391195	0.106583	-0.0210484	2.86218
377	Vegetable.Frequency	Complexity	0.754454	Logarithmic	1.4286	1	7	0.27091	60.6911	8.26553e-08	2.86963	0.27091	0.169495	0.0508509	2.54619	0.861696	1	7	0.384156	62.0641	1.1705e-07	2.39676	0.384156	0.109607	-0.0175921	2.73821
378	Vegetable.Frequency	Complexity	0.754454	Exponential	0.670407	1	7	0.43989	4.11779	5.98991e-12	0.0118043	0.43989	0.0874018	-0.0429694	0.0428213	0.762829	1	7	0.411403	4.12712	9.61161e-12	0.0135031	0.411403	0.0982668	-0.0305522	0.0459207

## Sheet: T9 N values
Figure 2			Figure 3
Fig. 2B Stimulus Consumption vs HH Income Groups			Fig 3B - Technology Consumption			Fig 3C - Complexity vs All Stim Consumption
Household Income ($/day)	N		Technology Consumption (PC1)	N		Stimulus Consumption (PC1)	N
0.694444	9		-2	7		-2.6	7
2.08333	39		-1.1	52		-1.5	43
3.47222	65		-0.1	155		-0.4	150
4.86111	76		0.8	97		0.7	96
6.94444	77		1.8	17		1.8	28
9.72222	30		2.8	7		2.9	5
13.8889	11		3.7	6		4.1	2
19.4444	5		4.7	4		5.2	12
25	7		5.6	4		6.3	6
30.5556	1
52.7778	2
62.5	10
138.889	5
Figure 5
Figure 5A - Complexity vs Travel			Figure 5B - Complexity vs Travel by Education Level				Figure 5C - Complexity vs Travel by Income Group
Travel Past Year	N		Education Level	Farthest Travel (Past Year)	N		Income	Travel Past Year	N
1	19		high	4	12		high	3	2
2	56		high	5	24		high	4	10
3	156		low	1	13		high	5	20
4	124		low	2	28		low	1	17
5	25		low	3	55		low	2	54
			low	4	44		low	3	145
							low	4	95
							low	5	1
Figure 6
Figure 6A - Alpha vs Phone			Figure 6B - Alpha vs Phone Usage by Fuel Consumption				Figure 6C - Alpha vs Phone Usage by Income
Phone Usage	N		Fuel	Phone Usage	N		Income	Phone Usage	N
0	13		high	0	1		high	1	2
0.2	43		high	0.2	1		high	5	3
1	129		high	1	2		high	25	4
5	58		high	5	2		high	125	20
25	11		high	25	3		high	200	2
125	23		high	125	20		low	0	13
200	3		high	200	3		low	0.2	41
			low	0	3		low	1	120
			low	0.2	5		low	5	47
			low	1	22		low	25	3
			low	5	6
Figure 7
Figure 7A to 7F - vs Household Income
Household Income	N
2	10
4	113
8	158
16	47
32	16
64	13
128	12
150	5

[truncated: 2 more sheets: T10 Adjusting for MH, T11 Male Female Diff]
